# Supplementary material for: Adaptive laboratory evolution in S. cerevisiae highlights role of transcription factors in fungal xenobiotic resistance
Source: Commun Biol. 2022 Feb 11;5:128. doi: 10.1038/s42003-022-03076-7 (PMC8837787; doi:10.1038/s42003-022-03076-7)
Supplement: Supplementary file 4 — Supplementary Data 2 [file 42003_2022_3076_MOESM4_ESM.xlsx]

## Sheet: Supplementary Data 2
Supplementary Data 2. IC50 values for each resistant clone and relative fold-shift compared to the affiliated parent clone. Eighteen hours IC50 values were determined through an 8-point dose response with final compound concentrations ranging from 0.1 - 150 μM. IC50 values were calculated by subtracting OD600 nm values at time 0 hours from time 18 hours. Nonlinear regression on log([inhibitor]) v…
Clone ID	Compound or drug name	Clone name	round of dilutions	Parent clone IC50 (μM)	Parent clone IC50 (μM)	Parent clone IC50 (μM)	Average IC50 of parent clone (μM)	Standard deviation of parent clone IC50	Resistant clone Rep1 IC50 (μM)	Resistant clone Rep2 IC50 (μM)	Resistant clone Rep 3 IC50 (μM)	Average IC50 of resistant clone (μM)	Standard deviation of resistant clone IC50	Average IC50 fold-shift relative to parent clone	p-value
EAW240	amitriptyline	Amitriptyline--g3R3a	3	54.2	49.54	68.14	57.2933	9.67815	145.77	129.78	>150	137.775	11.3066	2.40473	0.00330378
EAW241	amitriptyline	Amitriptyline--g4R3b	3	54.2	49.54	68.14	57.2933	9.67815	136.1	128.16	>150	132.13	5.61443	2.3062	0.00239989
EAW242	amitriptyline	Amitriptyline--g5R3a	3	54.2	49.54	68.14	57.2933	9.67815	137.97	>150	>150	>100		>1.8	0.000208485
EAW481	amitriptyline	Amitriptyline--p1R3b	3	54.2	49.54	68.14	57.2933	9.67815	136.25	111.98	126.56	124.93	12.2168	2.18053	0.00167692
EAW482	amitriptyline	Amitriptyline--p3R3a	3	54.2	49.54	68.14	57.2933	9.67815	139.93	101.2	118.74	119.957	19.3936	2.09373	0.00745046
EAW714	AN7973	AN7973-3 R1c	1	0.306	0.43	0.34	0.358667	0.0640729	>1.5	>1.5	>1.5	>1.5		>4.2	6.57537e-06
EAW715	AN7973	AN7973-4 R1d	1	0.306	0.43	0.34	0.358667	0.0640729	>1.5	>1.5	>1.5	>1.5		>4.2	6.57537e-06
EAW716	AN7973	AN7973-4 R1e	1	0.306	0.43	0.34	0.358667	0.0640729	>1.5	>1.5	>1.5	>1.5		>4.2	6.57537e-06
EAW717	AN7973	AN7973-4 R1f	1	0.306	0.43	0.34	0.358667	0.0640729	>1.5	>1.5	>1.5	>1.5		>4.2	6.57537e-06
EAW718	AN7973	AN7973-1 R1e	1	0.306	0.43	0.34	0.358667	0.0640729	>1.5	>1.5	>1.5	>1.5		>4.2	6.57537e-06
EAW513	aripiprazole	Aripiprazole-11--R2b	2	9.32	9.62	8.99	9.31	0.315119	36.2	17.6		26.9	13.1522	2.88937	0.0849674
EAW024	artemisinin	ART--R1-2	2	37.31	31.42	34.53	34.42	2.94654	68.46	56.8		62.6343	8.25097	1.81971	0.010229
EAW026	artemisinin	ART--R3-2	2	37.31	31.42	34.53	34.42	2.94654	>75	>75		>75		>2.2	0.000345941
EAW055	artemisinin	ART--R5-2	2	37.31	31.42	34.53	34.42	2.94654	>75	>75		>75		>2.2	0.000345941
EAW719	BMS-983970	BMS983970--1-R1a	1	1.719	2.48		2.0995	0.538108	5.02	5.59		5.305	0.403051	2.52679	0.0212951
EAW720	BMS-983970	BMS983970--1-R1b	1	1.719	2.48		2.0995	0.538108	4.97	6.27		5.62	0.919239	2.67683	0.0428504
EAW721	BMS-983970	BMS983970-2 R1d	1	1.719	2.48		2.0995	0.538108	13.43	14.56		13.995	0.799031	6.66587	0.00326308
EAW722	BMS-983970	BMS983970-2 R1e	1	1.719	2.48		2.0995	0.538108	12.99	12.78		12.885	0.148492	6.13718	0.00133669
EAW724	BMS-983970	BMS983970-2 R1g	1	1.719	2.48		2.0995	0.538108	74.08	84.81		79.445	7.58726	37.84	0.00480078
EAW500	camptothecin	Camptothecin--R4b-2	2	1.68	2.91	0.86	1.81	1.04	>150	120.21		>100		>55.3	0.00125208
EAW501	camptothecin	Camptothecin--R6b-2	2	1.68	2.91	0.86	1.81	1.04	>150	>150		>150		>82.9	3.08263e-07
EAW129	carmaphycin B	Carmaphycin--R7-2	2				PMID:28696697					PMID:28696697
EAW130	carmaphycin B	Carmaphycin--R8-2	2				PMID:28696697					PMID:28696697
EAW131	carmaphycin B	Carmaphycin--R9-2	2				PMID:28696697					PMID:28696697
EAW447	CBR110	CBR110-1 R4a	4	2.42	4.71	3.7	3.61	1.15	11.27	32.21		21.74	14.8068	6	0.104091
EAW448	CBR110	CBR110-2 R4a	4	2.42	4.71	3.7	3.61	1.15	13.18	25.33		19.255	8.59135	5.3	0.042615
EAW449	CBR110	CBR110-5 R4a	4	2.42	4.71	3.7	3.61	1.15	14.35	26.41		20.38	8.52771	5.6	0.0351117
EAW450	CBR110	CBR110-7 R4a	4	2.42	4.71	3.7	3.61	1.15	17.58	31.04		24.31	9.51766	6.7	0.0267994
EAW451	CBR110	CBR110-8 R4a	4	2.42	4.71	3.7	3.61	1.15	21.12	26.8		23.96	4.01637	6.6	0.00297867
EAW452	CBR110	CBR110-10 R4a	4	2.42	4.71	3.7	3.61	1.15	13.76	25.53		19.645	8.32265	5.4	0.0370753
EAW740	CBR110	CBR110-11 R3a	3	2.42	4.71	3.7	3.61	1.15	44.12	42.73		43.425	0.982878	12	3.48651e-05
EAW741	CBR110	CBR110-12 R3a	3	2.42	4.71	3.7	3.61	1.15	67.7	66.23		66.965	1.03945	18.6	9.08133e-06
EAW742	CBR110	CBR110-13 R3a	3	2.42	4.71	3.7	3.61	1.15	46.15	47.58		46.865	1.01116	13	2.7841e-05
EAW743	CBR110	CBR110-14 R3a	3	2.42	4.71	3.7	3.61	1.15	50.92	51.79		51.355	0.615183	14.2	1.54911e-05
EAW744	CBR110	CBR110-15 R3a	3	2.42	4.71	3.7	3.61	1.15	50.28	43.94		47.11	4.48306	13	0.000420062
EAW745	CBR110	CBR110-16 R3a	3	2.42	4.71	3.7	3.61	1.15	68.93	56.83		62.88	8.55599	17.4	0.00100243
EAW436	CBR113	CBR113-1 R4a	4	2.31	2.98	2.21	2.5	0.42	17.39	>15		>15		>6	0.000709631
EAW437	CBR113	CBR113-3 R4a	4	2.31	2.98	2.21	2.5	0.42	12.86	13.41		13.135	0.388909	5.3	9.5004e-05
EAW438	CBR113	CBR113-6 R4a	4	2.31	2.98	2.21	2.5	0.42	24.17	>15		>15		>6	0.0155743
EAW439	CBR113	CBR113-7 R4a	4	2.31	2.98	2.21	2.5	0.42	18.49	>15		>15		>6	0.00176933
EAW440	CBR113	CBR113-8 R4a	4	2.31	2.98	2.21	2.5	0.42	25.25	>15		>15		>6	0.0193282
EAW252	CBR410	CBR410--14-R5a	5	4.76	5.18	4.67	4.87	0.27	23.47	75.49	33.25	44.07	27.6464	9	0.0700096
EAW253	CBR410	CBR410--15-R5a	5	4.76	5.18	4.67	4.87	0.27	11.96	15.2	16.33	14.4967	2.26831	3	0.0018739
EAW254	CBR410	CBR410--16-R5b	5	4.76	5.18	4.67	4.87	0.27	13.18	18.57		15.875	3.81131	3.3	0.0121286
EAW255	CBR410	CBR410--17-R5b	5	4.76	5.18	4.67	4.87	0.27	7.52	8.98	8.61	8.37	0.759013	1.7	0.00167558
EAW429	CBR410	CBR410-1 R2a	2	4.76	5.18	4.67	4.87	0.27	12.62	19.7		16.16	5.00632	3.3	0.0236303
EAW430	CBR410	CBR410-4 R2a	2	4.76	5.18	4.67	4.87	0.27	22.51	23.71	11.16	19.1267	6.92538	3.9	0.0235254
EAW431	CBR410	CBR410-5 R2a	2	4.76	5.18	4.67	4.87	0.27	>150	>150		>150		>30.1	6.0258e-09
EAW306	CBR499	CBR499--2R3c	3	1.72	3.11		2.41	0.98	5.35	3.99		4.67	0.961665	1.9	0.146218
EAW307	CBR499	CBR499--4R3c	3	1.72	3.11		2.41	0.98	15.01	27.87		21.44	9.09339	8.9	0.0987424
EAW308	CBR499	CBR499--5R3c	3	1.72	3.11		2.41	0.98	7.23	26.48		16.855	13.6118	7	0.273225
EAW475	CBR499	CBR499--6R3c	3	1.72	3.11		2.41	0.98	6.29	13.06	6.41	8.58667	3.87448	3.6	0.126141
EAW703	CBR572	CBR572-1 R3a	3	60.92	36.1		48.51	17.55	>150	>150		>150		>3.1	0.0146247
EAW704	CBR572	CBR572-2 R3a	3	60.92	36.1		48.51	17.55	>150	>150		>150		>3.1	0.0146247
EAW705	CBR572	CBR572-4 R3a	3	60.92	36.1		48.51	17.55	85.89	>150		>80		>1.6	0.114173
EAW214	CBR668	CBR668--5-R3b	3	2.38	2.2	1.38	1.98	0.53	>150	>150		>150		>75	4.26512e-08
EAW215	CBR668	CBR668--7-R3b	3	2.38	2.2	1.38	1.98	0.53	>150	>150		>150		>75	4.26512e-08
EAW223	CBR668	CBR668--1-R3b	3	2.38	2.2	1.38	1.98	0.53	>150	>150		>150		>75	4.26512e-08
EAW224	CBR668	CBR668--2-R3b	3	2.38	2.2	1.38	1.98	0.53	>150	>150		>150		>75	4.26512e-08
EAW224	CBR668	CBR668--4-R3a	3	2.38	2.2	1.38	1.98	0.53	>150	>150		>150		>75	4.26512e-08
EAW225	CBR668	CBR668--3-R3a	3	2.38	2.2	1.38	1.98	0.53	>150	>150		>150		>75	4.26512e-08
EAW424	CBR668	CBR668-21 R4a	4	2.38	2.2	1.38	1.98	0.53	>15	>15		>15		>7.5	6.25495e-05
EAW425	CBR668	CBR668-22 R4a	4	2.38	2.2	1.38	1.98	0.53	>15	>15		>15		>7.5	6.25495e-05
EAW426	CBR668	CBR668-23 R4a	4	2.38	2.2	1.38	1.98	0.53	>15	>15		>15		>7.5	6.25495e-05
EAW427	CBR668	CBR668-24 R4a	4	2.38	2.2	1.38	1.98	0.53	>15	>15		>15		>7.5	6.25495e-05
EAW263	CBR868	CBR868-2--R2a	2	4.03	7.22		5.62	2.56	>75	95.56		>75		>13.3	0.0166322
EAW265	CBR868	CBR868-5--R2a	2	4.03	7.22		5.62	2.56	>75	87.32		>75		>13.3	0.00702189
EAW298	CBR868	CBR868--7-R5b	5	4.03	7.22		5.62	2.56	7.86	26.4	7.64	13.9667	10.7681	2.48517	0.379545
EAW299	CBR868	CBR868--8-R5b	5	4.03	7.22		5.62	2.56	12.74	13.18	10.22	12.0467	1.59716	2.14353	0.0316391
EAW300	CBR868	CBR868--10-R5a	5	4.03	7.22		5.62	2.56	24.49	43.57	10.47	26.1767	16.6143	4.65777	0.197104
EAW301	CBR868	CBR868--11-R5a	5	4.03	7.22		5.62	2.56	15.45	49.99	9.43	24.9567	21.8875	4.44069	0.322415
EAW315	CBR868	CBR868--12R3a	3	4.03	7.22		5.62	2.56	9.27	5.76	7.22	7.41667	1.76325	1.31969	0.386478
EAW316	CBR868	CBR868--13R3a	3	4.03	7.22		5.62	2.56	9.19	11.98	9.43	10.2	1.54619	1.81495	0.069971
EAW317	CBR868	CBR868--15R3a	3	4.03	7.22		5.62	2.56	7.67	11.42		9.545	2.65165	1.6984	0.252291
EAW487	CBR868	CBR868-4--R2a	2	4.03	7.22		5.62	2.56	>75	76.45		>75		>13.3	0.000624088
EAW228	clomipramine	Clomipramine--10-R3b	3	22.29	18.44	14.96	18.56	3.67	40.73	101.81	39.5	60.68	35.6249	2.74612	0.111334
EAW229	clomipramine	Clomipramine--11-R3b	3	22.29	18.44	14.96	18.56	3.67	44.46	86.16	32.91	54.51	28.0115	2.46689	0.0922495
EAW232	clomipramine	Clomipramine--14-R3b	3	22.29	18.44	14.96	18.56	3.67	48.97	94.78	36.75	60.1667	30.5924	2.72288	0.0794895
EAW328	clomipramine	Clomipramine--4R2a	2	22.29	18.44	14.96	18.56	3.67	51.47	74.87	95.03	73.79	21.8001	3.33942	0.0123782
EAW329	clomipramine	Clomipramine--6R2b	2	22.29	18.44	14.96	18.56	3.67	103.86	78.64	33	71.83	35.91	3.9	0.0629312
EAW001	cycloheximide	CHX--Cy73-2	n/a	0.028	0.055	0.035	0.047	0.01	8.73			8.73		140.053
EAW432	DDD01027481	DDD01027481-20 R4a	4	2.51	6.04	3.83	4.13	1.78	16.11	8.7		12.405	5.23966	2.60027	0.0737216
EAW433	DDD01027481	DDD01027481-21 R4a	4	2.51	6.04	3.83	4.13	1.78	15.03	9.88		12.455	3.6416	2.61075	0.0376288
EAW434	DDD01027481	DDD01027481-22 R4a	4	2.51	6.04	3.83	4.13	1.78	18.51	10.52		14.515	5.64978	3.04255	0.0498775
EAW435	DDD01027481	DDD01027481-23 R4a	4	2.51	6.04	3.83	4.13	1.78	17.74	12.49		15.115	3.71231	3.16832	0.0188078
EAW457	DDD01027481	DDD01027481--8-R3a	3	2.51	6.04	3.83	4.13	1.78	29.63	13.64	30.54	24.6033	9.50542	5.72259	0.0214439
EAW458	DDD01027481	DDD01027481--9-R3a	3	2.51	6.04	3.83	4.13	1.78	45.57	19.89	22.18	29.2133	14.2115	6.79485	0.0386407
EAW459	DDD01027481	DDD01027481--11-R3a	3	2.51	6.04	3.83	4.13	1.78	44.99	21.57	38.04	34.8667	12.0282	8.10978	0.0118872
EAW460	DDD01027481	DDD01027481--12-R3a	3	2.51	6.04	3.83	4.13	1.78	22.96	33.41		28.185	7.38927	6.55567	0.00997416
EAW365	DDD01035522	DDD01035522-1 R2a	2	9.72	12.51	15.5	12.57	2.89	80.95	>75		>75		>5.9	0.000231154
EAW318	diethylstilbestrol	Diethylstilbestrol--13C	2	8.064	3.745	6.67	6.16	2.2	35.26	40.23		37.745	3.51432	6.12744	0.00103916
EAW319	diethylstilbestrol	Diethylstilbestrol--14C	2	8.064	3.745	6.67	6.16	2.2	65.98	34.69		50.335	22.1254	8.17127	0.0330887
EAW320	diethylstilbestrol	Diethylstilbestrol--15A	2	8.064	3.745	6.67	6.16	2.2	41.77	37.53		39.65	2.99813	6.43669	0.000683983
EAW321	diethylstilbestrol	Diethylstilbestrol--17C	2	8.064	3.745	6.67	6.16	2.2	40.99	70.45		55.72	20.8314	9.04545	0.0209328
EAW093	doxorubicin	Doxorubicin-15--R2b	2	11.39	11.85	10.45	11.23	0.71	29.54	27.6	47.97	35.0367	11.2425	3.1	0.0215737
EAW262	doxorubicin	Doxorubicin-135--R2b	2	11.39	11.85	10.45	11.23	0.71	58.24	63.22	47.9	56.4533	7.81471	4.9	0.00056599
EAW304	doxorubicin	Doxorubicin-16--R2b	2	11.39	11.85	10.45	11.23	0.71	29.22	74.77	64.31	56.1	23.859	4.9	0.0312017
EAW702	doxorubicin	Doxo-24 R3a	3	11.39	11.85	10.45	11.23	0.71	24.72	29.52		27.12	3.39411	2.4	0.00340292
EAW501	etoposide	Etoposide--R10b-2	2	23.702	25.856	21.454	23.67	2.2	178.78	127.674		153.227	36.1372	6.5	0.00656576
EAW502	etoposide	Etoposide--R4b-2	2	23.702	25.856	21.454	23.67	2.2	115.55	155.743		135.647	28.4207	5.7	0.00504321
EAW503	etoposide	Etoposide--R5b-2	2	23.702	25.856	21.454	23.67	2.2	251.82	>150		>150		>6.3	0.0185778
EAW504	etoposide	Etoposide--R7b-2	2	23.702	25.856	21.454	23.67	2.2	>150	>150		>150		>6.3	4.82775e-06
EAW505	etoposide	Etoposide--R9b-2	2	23.702	25.856	21.454	23.67	2.2	128.9	>150		>100		>4.2	0.000723951
EAW502	everolimus	Everolimus--R3d-2	2	0.019	0.05	0.075	0.048	0.0280535	19.77	14.9225		17.3463	3.42767	361.381	0.00241711
EAW503	everolimus	Everolimus--R5d-2	2	0.019	0.05	0.075	0.048	0.0280535	13.68	14.8926		14.2863	0.857459	297.632	7.04852e-05
EAW504	everolimus	Everolimus--R7d-2	2	0.019	0.05	0.075	0.048	0.0280535	15.19	18.13		16.66	2.07892	347.084	0.00062336
EAW143	flucytosine	Fly--2Res2a	2	15.34	21.05	10.68	15.69	5.19385	>150	>150		>150		>9.6	5.26512e-05
EAW144	flucytosine	Fly--3Res2a	2	15.34	21.05	10.68	15.69	5.19385	>150	>150		>150		>9.6	5.26512e-05
EAW145	flucytosine	Fly--4Res1a	1	15.34	21.05	10.68	15.69	5.19385	>150	>150		>150		>9.6	5.26512e-05
EAW146	flucytosine	Fly--6Res1b	1	15.34	21.05	10.68	15.69	5.19385	>150	>150		>150		>9.6	5.26512e-05
EAW147	flucytosine	Fly--7Res1b	1	15.34	21.05	10.68	15.69	5.19385	>150	>150		>150		>9.6	5.26512e-05
EAW166	flucytosine	Fly--1Res2a	2	15.34	21.05	10.68	15.69	5.19385	>150	>150		>150		>9.6	5.26512e-05
EAW247	GNF-Pf-1618	GNFpf1618--11R2a	2	1.069	2.033	4.8	2.634	1.93675	17.45	8.53	17.07	14.35	5.04385	5.44799	0.0198455
EAW248	GNF-Pf-1618	GNFpf1618--6R2a	2	1.069	2.033	4.8	2.634	1.93675	32.59	12.69	16.25	20.51	10.6119	7.78664	0.0454567
EAW249	GNF-Pf-1618	GNFpf1618--7R2b	2	1.069	2.033	4.8	2.634	1.93675	23.54	10.71	21.15	18.4667	6.82293	7.01088	0.0180474
EAW250	GNF-Pf-1618	GNFpf1618--8R2a	2	1.069	2.033	4.8	2.634	1.93675	18.12	10.02	16.76	14.9667	4.33757	5.68211	0.0108499
EAW251	GNF-Pf-1618	GNFpf1618--9R2b	2	1.069	2.033	4.8	2.634	1.93675	21.66	11.65	17.12	16.81	5.0122	6.38193	0.0102648
EAW056	GNF-PF-2740	DS15--R7-2	2	0.871	0.863	1.11	0.948	0.140353	4.81	3.92		4.365	0.629325	4.6	0.00224142
EAW211	GNF-Pf-2740	GNFpf2740--15-R5a	5	0.871	0.863	1.11	0.948	0.140353	6.58	4.31		5.445	1.60513	5.7	0.0132789
EAW057	GNF-PF-2775	DS17--R2-2	2	0.737	0.467	1.1	0.77	0.32	20.7	56.84	35.69	37.7433	18.1573	49.0173	0.0243051
EAW058	GNF-PF-2775	DS17--R3-2	2	0.737	0.467	1.1	0.77	0.32	71.82			71.82		93.2727
EAW059	GNF-Pf-2823	DS7--R10-2	2	3.61	2.85	5.76	4.07333	1.50932	123.68			123.68		>30.38
EAW063	GNF-PF-3582	DS28--R2-2	2	8.07	3.09	8.11	5.762	2.70283	9.67	82.48		46.075	51.4844	7.99636	0.241234
EAW064	GNF-PF-3582	DS28--R5-2	2	8.07	3.09	8.11	5.762	2.70283	50.4	93.57		71.985	30.5258	12.4931	0.0273036
EAW065	GNF-PF-3582	DS28--R9-2	2	8.07	3.09	8.11	5.762	2.70283	102.92	157.32		130.12	38.4666	22.5824	0.00898608
EAW028	GNF-PF-3703	DS11--R4-2	2	7.29	4.88	10.97	7.71	3.07	12.12	12.36		12.24	0.169706	1.58755	0.142243
EAW066	GNF-PF-3703	DS11--R10-2	2	7.29	4.88	10.97	7.71	3.07	27.97	72.79		50.38	31.6925	6.53437	0.0853661
EAW067	GNF-PF-3703	DS11--R12-2	2	7.29	4.88	10.97	7.71	3.07	38.32	85.08		61.7	33.0643	8.00259	0.0544912
EAW068	GNF-PF-3703	DS11--R13-2	2	7.29	4.88	10.97	7.71	3.07	27.75	75.11		51.43	33.4886	6.67056	0.0911634
EAW069	GNF-PF-3815	DS27--R1-2	2	71.52	50.83		61.18	11.76	150.87	91.81	135.15	125.94	30.59	2.05852	0.0743417
EAW070	GNF-PF-3815	DS27--R2-2	2	71.52	50.83		61.18	11.76	127.66	197.38		162.52	49.3	2.65642	0.108235
EAW071	GNF-PF-3815	DS27--R3-2	2	71.52	50.83		61.18	11.76	159.13	29.44		94.29	91.7	1.54119	0.664166
EAW072	GNF-PF-3815	DS27--R4-2	2	71.52	50.83		61.18	11.76	162.84	62.05	55.06	93.32	60.31	1.52534	0.531768
EAW188	GNF-Pf-3891	GNFpf3891--1-R3a	3	7.74	3.74	6.92	6.13333	2.11285	10.19	19.82	13.49	14.5	4.8938	2.36413	0.0530615
EAW189	GNF-Pf-3891	GNFpf3891--2-R3a	3	7.74	3.74	6.92	6.13333	2.11285	11.4	13.68	17.32	14.1333	2.98592	2.30435	0.0193
EAW190	GNF-Pf-3891	GNFpf3891--3-R3a	3	7.74	3.74	6.92	6.13333	2.11285	24.17	44.31	26.47	31.65	11.024	5.16033	0.0169967
EAW191	GNF-Pf-3891	GNFpf3891--8-R3a	3	7.74	3.74	6.92	6.13333	2.11285	8.65	25.07	10.1	14.6067	9.09047	2.38152	0.190928
EAW192	GNF-Pf-3891	GNFpf3891--11-R3a	3	7.74	3.74	6.92	6.13333	2.11285	12.52	23.43	13.07	16.34	6.14628	2.66413	0.0529836
EAW073	GNF-PF-4283	DS29--R6-2	2	6.64	11.53	17.55	11.91	5.46	40.52	83.49		62.005	30.3844	5.2	0.0562274
EAW074	GNF-PF-4283	DS29--R7-2	2	6.64	11.53	17.55	11.91	5.46	70.49	59.24		64.865	7.95495	5.4	0.00284045
EAW343	GNF-Pf-4283	GNFPf4283--2R2a	2	6.64	11.53	17.55	11.91	5.46	40.99	59.06		50.025	12.7774	4.2	0.0167921
EAW344	GNF-Pf-4283	GNFPf4283--4R2b	2	6.64	11.53	17.55	11.91	5.46	38.62	36.21		37.415	1.70413	3.1	0.00878727
EAW200	GNF-Pf-445	GNFpf445--4-R3a	3	10.59	6.73	11.79	9.70333	2.64396	57.21	63.26	66.33	62.2667	4.64043	6.41704	6.94552e-05
EAW201	GNF-Pf-445	GNFpf445--8-R4b	4	10.59	6.73	11.79	9.70333	2.64396	54.89	75.61	123.55	84.6833	35.2178	8.72724	0.0212552
EAW202	GNF-Pf-445	GNFpf445--2-R3b	3	10.59	6.73	11.79	9.70333	2.64396	61.93	49.07	62.28	57.76	7.5278	5.95259	0.000476934
EAW412	GNF-Pf-445	GNFpf445--1-R3b	3	10.59	6.73	11.79	9.70333	2.64396	43.26	95.6		69.43	37.01	7.15527	0.055583
EAW413	GNF-Pf-445	GNFpf445--7-R4a	4	10.59	6.73	11.79	9.70333	2.64396	24.17	56.95	22.64	34.5867	19.3823	3.56441	0.0923196
EAW078	GNF-PF-4583	DS12--R4-2	2	2.8	1.42	4.11	2.5825	1.16494	109.9	36.15	37.42	61.1567	42.2177	23.6812	0.0748486
EAW029	GNF-PF-4739	DS4--R6-2	2	4.27	4.881	4.673	4.6	0.31	20.77	18.33		19.55	1.72534	4.3	0.000538526
EAW030	GNF-PF-4739	DS4--R7-2	2	4.27	4.881	4.673	4.6	0.31	14.64	13.4		14.02	0.876812	3	0.000361328
EAW801	GNF-PF-4739	DS4--R10-2	2	4.27	4.881	4.673	4.6	0.31	10.77			10.77		2.3
EAW802	GNF-PF-4739	DS4--R11-2	2	4.27	4.881	4.673	4.6	0.31	9.85	10.06		9.955	0.148492	2.2	0.000209042
EAW081	GNF-PF-5129	DS33--R2-2	2	2.46	5.42	4.68	4.19	1.54	57.26			57.26		13.6659
EAW082	GNF-PF-5129	DS33--R8-2	2	2.46	5.42	4.68	4.19	1.54	146.86	146.27	146.2	146.443	0.362537	34.9507	1.02069e-08
EAW083	GNF-PF-5468	DS20--R3-2	2	5.02	6.24	3.87	5.04333	1.18517	52.78			52.78		10.4653
EAW084	GNF-PF-5468	DS20--R4-2	2	5.02	6.24	3.87	5.04333	1.18517	74.44			74.44		14.7601
EAW085	GNF-PF-5639	DS23--R1-2	2	9.27	10.79	9.4	9.8275	0.688107	55.05	78.26		66.655	16.4119	6.7825	0.00722466
EAW086	GNF-PF-5639	DS23--R4-2	2	9.27	10.79	9.4	9.8275	0.688107	136.72	41.08		88.9	67.6277	9.04604	0.113219
EAW031	GNF-PF-5672	DS32--R7-2	2	3.53	7.59	4.9	5.34	2.07	>150	133.45	239.14	>150		>28.1	0.00678497
EAW149	hectochlorin	Hecto--7Res2a	2	0.264	0.201	0.294	0.253	0.0474658	>15	>15		>15		>60	3.04498e-08
EAW150	hectochlorin	Hecto--16Res2a	2	0.264	0.201	0.294	0.253	0.0474658	>15	>15		>15		>60	3.04498e-08
EAW151	hectochlorin	Hecto--19Res2a	2	0.264	0.201	0.294	0.253	0.0474658	>15	>15		>15		>60	3.04498e-08
EAW305	hygromycin B	HygromycinB--36R8a	8	15.96	8.9	18.43	14.43	3.19	64.64	62.5		63.57	1.51321	4.40541	0.000976404
EAW355	hygromycin B	HygromycinB--32R8a	8	15.96	8.9	18.43	14.43	3.19	65.88	62.11		63.995	2.66579	4.43486	0.00108714
EAW356	hygromycin B	HygromycinB--34R8a	8	15.96	8.9	18.43	14.43	3.19	92.34	92.16		92.25	0.127279	6.39293	0.000232656
EAW357	hygromycin B	HygromycinB--35R8a	8	15.96	8.9	18.43	14.43	3.19	102.98	60.74		81.86	29.8682	5.6729	0.0250936
EAW358	hygromycin B	HygromycinB--37R8a	8	15.96	8.9	18.43	14.43	3.19	85.89	112.22		99.055	18.6181	6.86452	0.00397055
EAW359	hygromycin B	HygromycinB--38R8a	8	15.96	8.9	18.43	14.43	3.19	90.56	100.25		95.405	6.85186	6.61157	0.000562566
EAW463	hygromycin B	HygromycinB--30R8a	8	15.96	8.9	18.43	14.43	3.19	41.54	4.95		42.63	1.54149	2.95426	0.576837
EAW133	KAAA726	KAAA726--R8a-2	2	3.972	3.201	4.12	3.59	0.55	7.37	9.98264	11.42	9.59088	2.05322	2.7	0.00878157
EAW003	KAE609	NITD609--633-2					PMID:27291296					PMID:27291296
EAW004	KAE609	NITD609--653-3					PMID:27291296					PMID:27291296
EAW006	KAE609	NITD609--R17					PMID:27291296					PMID:27291296
EAW007	KAE609	NITD609--R2a-2					PMID:27291296					PMID:27291296
EAW008	KAE609	NITD609--R5					PMID:27291296					PMID:27291296
EAW120	KAE609	NITD609--661-2					PMID:27291296					PMID:27291296
EAW121	KAE609	NITD609--652-2	n/a	8.744	8.676	5.89	7.77	1.62848	21.63	31.71		26.67	7.12764	3.43243	0.0173311
EAW158	KAE609	PMA1--B4	4	8.744	8.676	5.89	7.77	1.62848	49.57	78.94		64.255	20.7677	8.26963	0.0143514
EAW159	KAE609	PMA1--C1	1	8.744	8.676	5.89	7.77	1.62848	52.22	51.76	26.03	43.3367	14.9898	5.57743	0.0150287
EAW182	KAE609	KAE609--5B	2	8.744	8.676	5.89	7.77	1.62848	16.43	16.7		16.565	0.190919	2.13192	0.00547603
EAW803	KAE609	PMA1--D1	2	8.744	8.676	5.89	7.77	1.62848	78.94	51.76		65.35	19.2192	8.41055	0.011007
EAW176	lapatinib	Lapatanib--1R6a	6	6.24	5.75	5.91	5.97	0.25	24.81	48.01	47.98	40.2667	13.3859	6.74484	0.0113564
EAW177	lapatinib	Lapatanib--3R6c	6	6.24	5.75	5.91	5.97	0.25	18.53	16.51	36.44	23.8267	10.9701	3.99107	0.0478687
EAW178	lapatinib	Lapatanib--6R6a	6	6.24	5.75	5.91	5.97	0.25	37.15	33.59	75.6	48.78	23.2949	8.17085	0.0334351
EAW179	lapatinib	Lapatanib--6R6b	6	6.24	5.75	5.91	5.97	0.25	44.61	39.37	23.21	35.73	11.1547	5.98492	0.00987844
EAW193	Lapatinib	Lapatinib--3-R6b	6	6.24	5.75	5.91	5.97	0.25	18.53	30.42	16.51	21.82	7.51599	3.65494	0.0217453
EAW291	lomerizine	Lomerizine-1--R3a	3	16.69	12.69	14.76	14.7133	2.00041	28.33	47.92	27.51	34.5867	11.5543	2.3507	0.0425816
EAW292	lomerizine	Lomerizine-2--R3a	3	16.69	12.69	14.76	14.7133	2.00041	27.01	28.43		27.72	1.00409	1.88401	0.00376746
EAW293	lomerizine	Lomerizine-3--R3a	3	16.69	12.69	14.76	14.7133	2.00041	26.31	25.53	24.81	25.55	0.7502	1.73652	0.00092574
EAW294	lomerizine	Lomerizine--19R3a	3	15.3	12.69	14.76	14.25	1.38	34.92	28.07		31.495	4.84368	2.14058	0.00820004
EAW295	lomerizine	Lomerizine--21R3b	3	15.3	12.69	14.76	14.25	1.38	33.86	25.11		29.485	6.18718	2.00396	0.0210351
EAW296	lomerizine	Lomerizine--27R3b	3	15.3	12.69	14.76	14.25	1.38	34.27	26.45		30.36	5.52958	2.06343	0.013719
EAW297	lomerizine	Lomerizine--22R3a	3	15.3	12.69	14.76	14.25	1.38	35.28	24.13		29.705	7.88424	2.01892	0.0364863
EAW707	lomerizine	Lomerizine-31 R5a	5	16.69	12.69	14.76	14.7133	2.00041	34.14	24.48		29.31	6.83065	1.99207	0.0332077
EAW708	lomerizine	Lomerizine-32 R5a	5	16.69	12.69	14.76	14.7133	2.00041	27.87	19.04		23.455	6.24375	1.6	0.0941981
EAW804	lomerizine	Lomerizine--18R3a	3	15.3	12.69	14.76	14.25	1.38	33.43	24.21		28.82	6.51952	1.95877	0.0268885
EAW496	loratadine	Loratidine--7R6c	6	7.36	7.97	7.59	7.64	0.31	18.19	20.69	21.72	20.2	1.8153	2.6	0.000293724
EAW498	loratadine	Loratidine--16R5a	5	7.36	7.97	7.59	7.64	0.31	33.97	14.35	34.52	27.6133	11.4897	3.6	0.0395555
EAW499	loratadine	Loratidine--17R5a	5	7.36	7.97	7.59	7.64	0.31	24.39	14.73	21.37	20.2	4.94175	2.6	0.0118671
EAW152	mebendazole	Meb--1Res2a	2	5.02	5.43	5.85	5.43	0.41	>150	>150		>150		>27.62	2.16036e-08
EAW167	mebendazole	Meb--4Res2c	2	5.02	5.43	5.85	5.43	0.41	>150	>150		>150		>27.62	2.16036e-08
EAW009	miconazole	Miconazole--F63	n/a	0.007	0.01<		0.01	0.00212132	0.16			0.16		>18.8
EAW155	miltefosine	Milt--3Res2a	2	9.187	9.17	9.54	9.3	0.21	34.72	84.56	71.08	63.4533	25.7804	6.8	0.0219992
EAW156	miltefosine	Milt--4Res2a	2	9.187	9.17	9.54	9.3	0.21	48.85	66.64	24.35	46.6133	21.2335	5	0.0382657
EAW216	MMV000442	MMV000442-6--R3a	3	13.96	13.333	15.602	14.12	2.75189	36.21	23.92	15.31	25.1467	10.5039	1.78093	0.150064
EAW217	MMV000442	MMV000442--8-R5b	5	13.96	13.333	15.602	14.12	2.75189	26.17	30.51	23.44	26.7067	3.56542	1.89141	0.00460334
EAW218	MMV000442	MMV000442--15-R5a	5	13.96	13.333	15.602	14.12	2.75189	25.72	44.53		35.125	13.3007	2.48761	0.0601131
EAW219	MMV000442	MMV000442-1--R3b	3	13.96	13.333	15.602	14.12	2.75189	27.26	24.54	13.35	21.7167	7.37227	1.6	0.160312
EAW220	MMV000442	MMV000442--7-R5b	5	13.96	13.333	15.602	14.12	2.75189	27.88	25.93	26.4	26.7367	1.01766	1.89353	0.000156136
EAW221	MMV000442	MMV000442--17-R5a	5	13.96	13.333	15.602	14.12	2.75189	24.05	26.25	21.13	23.81	2.56842	1.68626	0.00429735
EAW222	MMV000442	MMV000442--19-R8a	8	13.96	13.333	15.602	14.12	2.75189	31.17	25.89		28.53	3.73352	2.02054	0.00704814
EAW090	MMV000570	MMV000570--A4a	4	2.382	1.923	2.006	2.1	0.24	15.07	16.17		15.62	0.777817	7.4	8.03363e-05
EAW097	MMV000570	MMV000570--1R2a	2	2.382	1.923	2.006	2.1	0.24	27	35.61		31.305	6.08819	14.9	0.00281677
EAW098	MMV000570	MMV000570--10b	2	2.382	1.923	2.006	2.1	0.24	21.98			21.98		10.5
EAW112	MMV000570	MMV000570--R1-2	2	2.382	1.923	2.006	2.1	0.24	23.3798	27.4177	19.9856	23.5944	3.72066	11.2	0.000565748
EAW113	MMV000570	MMV000570--R3-2	2	2.382	1.923	2.006	2.1	0.24	22.6637	24.1362	24.6577	23.8192	1.03413	9.2	3.80271e-06
EAW114	MMV000570	MMV000570--R4-2	2	2.382	1.923	2.006	2.1	0.24	19.4854	17.3566	22.6611	19.8344	2.66941	9.4	0.000331271
EAW509	MMV000570	MMV000570--2a	2	2.382	1.923	2.006	2.1	0.24	14.09			14.09	0.777817	6.7
EAW510	MMV000570	MMV000570--3a	3	2.382	1.923	2.006	2.1	0.24	32.27	59.65		45.96	19.3606	21.9	0.023179
EAW511	MMV000570	MMV000570--5a	5	2.382	1.923	2.006	2.1	0.24	15.35	51.19		33.27	25.3427	15.8	0.101855
EAW512	MMV000570	MMV000570--6a	6	2.382	1.923	2.006	2.1	0.24	20.26	32.81	45.52	32.8633	12.6301	15.65	0.0135047
EAW101	MMV001239	MMV001239--R1a-2	2				PMID:27977118					PMID:27977118
EAW102	MMV001239	MMV001239--R2-2	2				PMID:27977118					PMID:27977118
EAW103	MMV001239	MMV001239--R4-2	2				PMID:27977118					PMID:27977118
EAW104	MMV001239	MMV001239--R11-2	2				PMID:27977118					PMID:27977118
EAW010	MMV001246	MMV001246--R14-2	2	13.773	14.617	6.3	11.56	4.58	17.78	21.97	36.09	25.28	9.59328	2.2	0.0891052
EAW011	MMV001246	MMV001246--R9-2	2	13.773	14.617	6.3	11.56	4.58	11.94	21.66	41.06	24.8867	14.8257	2.2	0.211158
EAW035	MMV001246	MMV001246--R2a-2	2	13.773	14.617	6.3	11.56	4.58	16.02	19.13	26.08	20.41	5.15	1.8	0.0902471
EAW037	MMV006389	DS30MMV006389--R1-2	2	2.04	0.79	2.94	1.92333	1.07974	37.02	87.11	63.33	62.4867	25.0556	32.9272	0.0138875
EAW038	MMV006389	DS30MMV006389--R2-2	2	2.04	0.79	2.94	1.92333	1.07974	12.45	112.76	119.7	81.6367	60.0178	62.2357	0.0829326
EAW039	MMV006389	DS30MMV006389--R3-2	2	2.04	0.79	2.94	1.92333	1.07974	70.39	135.56		102.975	46.0821	53.5399	0.0252896
EAW040	MMV006389	DS30MMV006389--R4-2	2	2.04	0.79	2.94	1.92333	1.07974	67.17	98.88		83.025	22.4224	43.1672	0.00637679
EAW088	MMV007181	MMV007181-0.75b	n/a	2.12	2.42	2.626	2.39	0.25	16.27	8.31		12.29	5.62857	5.14226	0.0446893
EAW089	MMV007181	MMV007181--1a	1	2.12	2.42	2.626	2.39	0.25	15.17	8.12		11.645	4.9851	4.87238	0.0390885
EAW116	MMV007181	MMV007181--R3-2	2	2.12	2.42	2.626	2.39	0.25	34.25			34.25		14.3305
EAW117	MMV007181	MMV007181--R4-2	2	2.12	2.42	2.626	2.39	0.25	34.11			34.11		14.272
EAW174	MMV007224	MMV007224-Fb	2	2.1	2.25	2.6	2.31667	0.25658	9.23	10.45		9.84	0.86267	4.24748	0.000612016
EAW805	MMV007224	MMV007224 A R1a	1	2.1	2.25	2.6	2.31667	0.25658	9.75	5.48	9.1	8.11	2.30072	3.50072	0.0123058
EAW041	MMV019017	MMV019017--R4-2	2	10.89	11.54	10.65	11.02	0.46	69.3	74.6381	85.07	76.336	8.02094	6.9	0.000147673
EAW042	MMV019017	MMV019017--R7-2	2	10.89	11.54	10.65	11.02	0.46	76.45	62.8809	45.37	61.567	15.5816	5.60975	0.00494207
EAW043	MMV019017	MMV019017--R8-2	2	10.89	11.54	10.65	11.02	0.46	75.04	65.9069		70.4734	6.45809	6.42127	0.000415319
EAW044	MMV019017	MMV019017--R9-2	2	10.89	11.54	10.65	11.02	0.46	70.66	51.1622		60.9111	13.787	5.54999	0.00634887
EAW310	MMV085203	MMV085203--1R3a	3	7.11	8.22	8.23	7.85	0.64	99.7	32.67	36.39	56.2533	37.6719	7.2	0.0901123
EAW311	MMV085203	MMV085203--2R3a	3	7.11	8.22	8.23	7.85	0.64	57.35	59.86	52.66	56.6233	3.65459	7.2	2.20611e-05
EAW312	MMV085203	MMV085203--6R3a	3	7.11	8.22	8.23	7.85	0.64	38.87	22.59	74.35	45.27	26.4669	5.8	0.0706042
EAW313	MMV085203	MMV085203--7R3a	3	7.11	8.22	8.23	7.85	0.64	77.97	96.04	82.19	85.4	9.453	10.9	0.000143775
EAW314	MMV085203	MMV085203--11R3a	3	7.11	8.22	8.23	7.85	0.64	112.05	72.61	120.61	101.757	25.602	13	0.00314958
EAW710	MMV085203	MMV085203-21 R2b	2	9.35	8.22	8.23	8.6	0.649538	29.2	58.53		43.865	20.7394	5.10058	0.04847
EAW713	MMV085203	MMV085203-24 R2b	2	9.35	8.22	8.23	8.6	0.649538	29.34	66.28		47.81	26.1205	5.5593	0.0653013
EAW203	MMV1007245	MMV1007245--11-R3b	3	4.09	4.57	4.34	4.33	0.24	13.51	20.37		16.94	4.85075	3.9	0.0160958
EAW204	MMV1007245	MMV1007245--13-R4b	4	4.09	4.57	4.34	4.33	0.24	15.57	14.77	9.03	13.1233	3.56743	3	0.0130736
EAW205	MMV1007245	MMV1007245--14-R4b	4	4.09	4.57	4.34	4.33	0.24	10.48	25.22	11.33	15.6767	8.27569	3.6	0.0765627
EAW244	MMV1028806	MMV1028806-1--R1a	1	6.38	6.62	5.98	6.32	0.32	12.49	24.34		18.415	8.37922	2.9	0.0717483
EAW170	MMV1078458	MMV1078458--2R3a	3	20.9	21.658	19.5	20.68	1.09	>150	>150		>150		>7.3	5.54074e-07
EAW171	MMV1078458	MMV1078458--5R3a	3	20.9	21.658	19.5	20.68	1.09	>150	>150		>150		>7.3	5.54074e-07
EAW172	MMV1078458	MMV1078458--6R3a	3	20.9	21.658	19.5	20.68	1.09	>150	>150		>150		>7.3	5.54074e-07
EAW181	MMV1078458	MMV1078458--4R3a	3	20.9	21.658	19.5	20.68	1.09	>150	>150		>150		>7.3	5.54074e-07
EAW194	MMV1078458	MMV1078458--7-R3a	3	20.9	21.658	19.5	20.68	1.09	91.45	>100	109.32	100.385	12.636	5.3	0.000106289
EAW195	MMV1078458	MMV1078458--8-R4a	4	20.9	21.658	19.5	20.68	1.09	>150	>150	>150	>150		>7.3	3.4245e-09
EAW238	MMV1078458	MMV1078458--9-R3a	3	20.9	21.658	19.5	20.68	1.09	146.01	>150	98.58	122.295	33.5381	5.9	0.00257238
EAW239	MMV1078458	MMV1078458--10-R3a	3	20.9	21.658	19.5	20.68	1.09	86.04	>80	82.03	84.035	2.8355	9.9	0.0179314
EAW173	MMV1214532	Z46108311--2R2c	2	17.02	23.25		20.14	4.4	137.2	145.39	>150	>100		5	0.000176753
EAW353	MMV1214532	Z46108311--6R2b	2	17.02	23.25		20.14	4.4	>150	139.48	>150	>100		5	0.000143122
EAW749	MMV1308535	MMV1308535-1 R3a	3	0.46	0.123		0.2915	0.238295	3.94	5.41	2.2	3.85	1.60689	13.2075	0.0597888
EAW750	MMV1308535	MMV1308535-9 R3a	3	0.46	0.123		0.2915	0.238295	2.07	7.03	0.8	3.3	3.2921	11.3208	0.30816
EAW409	MMV1469689	MMV1469689-3 R2a	2	0.467	0.433		0.499	0.426	7.56	10.44	>10	9	2.03647	42.86	0.0272167
EAW444	MMV1469689	MMV1469689-1 R2a	2	0.467	0.433		0.499	0.426	9.75	2.73		6.24	4.96389	14.42	0.240814
EAW445	MMV1469689	MMV1469689-4 R2a	2	0.467	0.433		0.499	0.426	12.25	12.13		12.19	0.0848528	28.4	2.82152e-05
EAW446	MMV1469689	MMV1469689-5 R2a	2	0.467	0.433		0.499	0.426	7.49	2.8	8.25	6.18	2.95173	14.4	0.0800711
EAW045	MMV306025	MMV306025--R1-2	2	0.7177	0.3544	0.8547	0.642267	0.258539	36.75	28.68		32.715	5.70635	50.9368	0.00177304
EAW046	MMV306025	MMV306025--R2-2	2	0.7177	0.3544	0.8547	0.642267	0.258539	47.44	23.32	37.97	36.2433	12.1524	56.4304	0.00711545
EAW047	MMV306025	MMV306025--R3-2	2	0.7177	0.3544	0.8547	0.642267	0.258539	26.56	32.6621		29.611	4.31482	46.104	0.00105477
EAW048	MMV306025	MMV306025--R5-2	2	0.7177	0.3544	0.8547	0.642267	0.258539	52.11	53.971	40.0479	48.7096	7.55876	75.8402	0.000387081
EAW049	MMV306025	MMV306025--R4-2	2	0.7177	0.3544	0.8547	0.642267	0.258539	45.78	44.6219	33.4625	41.2881	6.80192	64.285	0.000493208
EAW050	MMV396736	MMV396736--R10-2	2	4.18	6.183	4.57	4.98	1.06	22.96	26.26	28.97	26.0633	3.00982	5.2336	0.000332836
EAW051	MMV396736	MMV396736--R16-2	2	4.18	6.183	4.57	4.98	1.06	18.71	23.02	35.34	25.69	8.63052	5.15863	0.0145456
EAW052	MMV396736	MMV396736--R20-2	2	4.18	6.183	4.57	4.98	1.06	22.18	22.17	37.82	27.39	9.03265	5.5	0.0129679
EAW053	MMV396736	MMV396736--R12-2	2	4.18	6.183	4.57	4.98	1.06	16.01	18.04	31.83	21.96	8.60772	4.40964	0.0274923
EAW135	MMV396736	MMV396736--R9-2	2	4.18	6.183	4.57	4.98	1.06	17.75	18.51	22.92	19.7267	2.79149	3.96118	0.00102571
EAW157	MMV396736	MMV396736--12Res2a	2	4.18	6.183	4.57	4.98	1.06	16.46	12.6	19.81	16.29	3.608	3.27108	0.00647331
EAW005	MMV403679	MMV403679--R4-2	2	5.91	7.07	8.41	7.13	1.25108	162.46	>150		>150		>21	7.04324e-05
EAW012	MMV403679	MMV403679--R5-2	2	5.91	7.07	8.41	7.13	1.25108	134.92	>150		>100		>14	0.000163464
EAW013	MMV403679	MMV403679--R6-2	2	5.91	7.07	8.41	7.13	1.25108	146.68	>150		>100		>14	2.91155e-06
EAW014	MMV403679	MMV403679--R9-2	2	5.91	7.07	8.41	7.13	1.25108	32.83	50.25		68.36		9.6	0.0134832
EAW015	MMV403679	MMV403679--R3-2	2	5.91	7.07	8.41	7.13	1.25108	150.62	>150		>150		>21	6.66065e-07
EAW366	MMV403679	MMV403679--2R4a	4	5.91	7.07	8.41	7.13	1.25108	>150	>150		>150		>21	6.13094e-07
EAW367	MMV403679	MMV403679--3R4a	4	5.91	7.07	8.41	7.13	1.25108	>150	>150		>150		>21	6.13094e-07
EAW368	MMV403679	MMV403679--5R4a	4	5.91	7.07	8.41	7.13	1.25108	>150	>150		>150		>21	6.13094e-07
EAW369	MMV403679	MMV403679--6R4a	4	5.91	7.07	8.41	7.13	1.25108	>150	>150		>150		>21	6.13094e-07
EAW370	MMV403679	MMV403679--7R4a	4	5.91	7.07	8.41	7.13	1.25108	>150	>150		>150		>21	6.13094e-07
EAW371	MMV403679	MMV403679--9R4a	4	5.91	7.07	8.41	7.13	1.25108	>150	>150		>150		>21	6.13094e-07
EAW372	MMV403679	MMV403679--8R4a	4	5.91	7.07	8.41	7.13	1.25108	>150	>150		>150		>21	6.13094e-07
EAW054	MMV665794	MMV665794--R7-2	2	1.61	1.71	1.49	1.6	0.11	5.95	9.24		7.595	2.32638	4.8	0.0164887
EAW079	MMV665794	MMV665794--R6-2	2	1.61	1.71	1.49	1.6	0.11	5.03	9.33		7.18	3.04056	4.5	0.0401892
EAW323	MMV665794	MMV665794--7R9c	9	1.61	1.71	1.49	1.6	0.11	36.43	49.83	117.09	67.7833	43.2233	42.4	0.0568648
EAW324	MMV665794	MMV665794--8R9c	9	1.61	1.71	1.49	1.6	0.11	5.01	6.12	13.81	8.31333	4.7925	5.2	0.0724168
EAW415	MMV665794	MMV665794 -10 R9c	9	1.61	1.71	1.49	1.6	0.11	4.09	5.8	5.33	5.07333	0.883421	3.2	0.00250995
EAW416	MMV665794	MMV665794 -11 R9c	9	1.61	1.71	1.49	1.6	0.11	4.35	3.43	5.31	4.36333	0.940071	2.7	0.00722774
EAW016	MMV665807	MMV665807--R2-2	2	4.16	4.13	4.26	4.18	0.07	62.84	72.44		67.64	6.78823	16.2	0.000390874
EAW017	MMV665807	MMV665807--R3-2	2	4.16	4.13	4.26	4.18	0.07	11.38	16.33	24.05	17.2533	6.38527	4.1	0.0239029
EAW018	MMV665807	MMV665807--R4-2	2	4.16	4.13	4.26	4.18	0.07	50.74	99.59	80.35	76.8933	24.6078	18.4	0.0068968
EAW019	MMV665807	MMV665807--R5-2	2	4.16	4.13	4.26	4.18	0.07	33.56	75.42		54.49	29.5995	13	0.0484104
EAW020	MMV665852	MMV665852--R1a-2	2	0.349	0.388	0.241	0.33	0.08	>75		>75	>75		>227	9.68462e-10
EAW021	MMV665852	MMV665852--R2a-2	2	0.349	0.388	0.241	0.33	0.08	>75		>75	>75		>227	9.68462e-10
EAW022	MMV665852	MMV665852--R4-2	2	0.349	0.388	0.241	0.33	0.08	>75		>75	>75		>227	9.68462e-10
EAW023	MMV665852	MMV665852--R5-2	2	0.349	0.388	0.241	0.33	0.08	>75		>75	>75		>227	9.68462e-10
EAW125	MMV665852	MMV665852-17 R3a	3	0.349	0.388	0.241	0.33	0.08	>15	>15		>15		>45.5	1.27621e-07
EAW267	MMV665852	MMV665852-13 R3b	3	0.349	0.388	0.241	0.33	0.08	>15	>15		>15		>45.5	1.27621e-07
EAW268	MMV665852	MMV665852-15 R3a	3	0.349	0.388	0.241	0.33	0.08	>15	>15		>15		>45.5	1.27621e-07
EAW269	MMV665852	MMV665852-16 R3b	3	0.349	0.388	0.241	0.33	0.08	>15	>15		>15		>45.5	1.27621e-07
EAW271	MMV665852	MMV665852-18 R3b	3	0.349	0.388	0.241	0.33	0.08	>15	>15		>15		>45.5	1.27621e-07
EAW346	MMV665852	MMV665852 R3-7b	3	0.349	0.388	0.241	0.33	0.08	>15	>15		>15		>45.5	1.27621e-07
EAW347	MMV665852	MMV665852 R3-12a	3	0.349	0.388	0.241	0.33	0.08	>15	>75		>15		>45.5	0.139613
EAW352	MMV665852	MMV665852 R3-9b	3	0.349	0.388	0.241	0.33	0.08	>30	>30		>15		>45.5	1.54333e-08
EAW196	MMV665882	MMV665882--13-R4a	4	4.85	4.54	2.86	4.08333	1.07072	19.05	18.99	11.28	16.44	4.46879	4.02612	0.00960764
EAW197	MMV665882	MMV665882--14-R4a	4	4.85	4.54	2.86	4.08333	1.07072	23.49	32.51	16.52	24.1733	8.01687	5.92	0.0126231
EAW199	MMV665882	MMV665882--16-R4a	4	4.85	4.54	2.86	4.08333	1.07072	21.73	32.16	15.93	23.2733	8.22433	5.69959	0.0160284
EAW256	MMV665882	MMV665882--17-R4b	4	4.85	4.54	2.86	4.08333	1.07072	20.62	11.63		16.125	6.35689	3.94898	0.0395864
EAW302	MMV665909	MMV665909--2R4a	4	7.097	8.163	10.06	8.44	1.5008	24.65	22.68		23.665	1.393	2.80391	0.00145632
EAW303	MMV665909	MMV665909--8R4a	4	7.097	8.163	10.06	8.44	1.5008	28.31	29.61		28.96	0.919239	3.43128	0.00045656
EAW138	MMV667491	MMV667491--R4b-2	2	32.286	27.4	27.41	29.03	2.81	90.82	84.02		87.4194	4.80922	3.01135	0.00039061
EAW139	MMV667491	MMV667491--R8a-2	2	32.286	27.4	27.41	29.03	2.81	52.62	76.04		64.33	12.699	2.21598	0.0292928
EAW140	MMV667491	MMV667491--R9a-2	2	32.286	27.4	27.41	29.03	2.81	85.64	68.67	84.33	79.5503	9.43949	2.74028	0.000888771
EAW505	MMV667491	MMV667491--R5b-2	2	32.286	27.4	27.41	29.03	2.81	112.9	148.29		130.594	25.0219	4.49859	0.00471877
EAW506	MMV667491	MMV667491--R7c-2	2	32.286	27.4	27.41	29.03	2.81	89.92	95.26	91.37	92.1833	2.76135	3.17545	1.00693e-05
EAW087	posaconazole	Poseconazole--R7c-2	2	0.976	0.517		0.7465	0.324562	>15	>15		>15		>20.0	0.000259151
EAW109	posaconazole	Poseconazole--R1d-2	2	0.976	0.517		0.7465	0.324562	>15	>15		>15		>20.0	0.000259151
EAW110	posaconazole	Poseconazole--R4d-2	2	0.976	0.517		0.7465	0.324562	>15	>15		>15		>20.0	0.000259151
EAW111	posaconazole	Poseconazole--R5c-2	2	0.976	0.517		0.7465	0.324562	>15	>15		>15		>20.0	0.000259151
EAW099	rapamycin	Rap--4Res3a	3	0.716	0.725	0.734	0.73	0.01	>1.5	>1.5		>1.5		>2	1.42977e-06
EAW160	rapamycin	Rap--1Res3a	3	0.716	0.725	0.734	0.73	0.01	>1.5	>1.5		>1.5		>2	1.42977e-06
EAW259	sertraline	Sertraline--18-R4a	4	16.01	11.64	12.95	13.53	2.24	51.06	35.21		43.135	11.2076	3.2	0.0169954
EAW260	sertraline	Sertraline--20-R5a	5	16.01	11.64	12.95	13.53	2.24	28.38	34.81		31.595	4.5467	2.3	0.00852402
EAW161	staurosporine	Stauro--2Res2a	3	0.185	0.25	0.188	0.21	0.04	0.747	0.808		0.7775	0.0431335	3.70238	0.000528673
EAW162	staurosporine	Stauro--3Res2a	3	0.185	0.25	0.188	0.21	0.04	0.818	0.842		0.83	0.0169706	3.95238	0.000216315
EAW163	tavaborole	Tav--7Res2c	2	0.88	0.036	0.65	0.52	0.44	>15	>15		>15		>28.8	2.4949e-05
EAW164	tavaborole	Tav--8Res2b	2	0.88	0.036	0.65	0.52	0.44	>15	>15		>15		>28.8	2.4949e-05
EAW165	tavaborole	Tav--11Res2b	2	0.88	0.036	0.65	0.52	0.44	7.45	7.56	9.128	8.046	0.938652	15.5	0.000229087
EAW169	tavaborole	Tav--9Res2c	2	0.88	0.036	0.65	0.52	0.44	>15	>15		>15		>28.8	2.4949e-05
EAW309	TCMDC-124263	TCMDC124263--10R3a	3	14.31	12.499	24.82	17.537	4.3692	>150	104.32		>100		>5.7	0.00845029
EAW379	TCMDC-124263	TCMDC124263--1-R3a	3	14.31	12.499	24.82	17.537	4.3692	>150	>150		>150		>8.6	0.000114254
EAW380	TCMDC-124263	TCMDC124263--2-R3a	3	14.31	12.499	24.82	17.537	4.3692	>150	>150		>150		>8.6	0.000114254
EAW381	TCMDC-124263	TCMDC124263--3-R3a	3	14.31	12.499	24.82	17.537	4.3692	>150	>150		>150		>8.6	0.000114254
EAW382	TCMDC-124263	TCMDC124263--4-R3a	3	14.31	12.499	24.82	17.537	4.3692	>150	>150		>150		>8.6	0.000114254
EAW384	TCMDC-124263	TCMDC124263--6-R3a	3	14.31	12.499	24.82	17.537	4.3692	>150	>150		>150		>8.6	0.000114254
EAW385	TCMDC-124263	TCMDC124263--7-R3a	3	14.31	12.499	24.82	17.537	4.3692	84.97	>150		>80		>4.6	0.0270478
EAW386	TCMDC-124263	TCMDC124263--8-R3a	3	14.31	12.499	24.82	17.537	4.3692	>150	>150		>150		>8.6	0.000114254
EAW406	TCMDC-124263	TCMDC124263-11 R3a	3	14.31	12.499	24.82	17.537	4.3692	>150	>150		>150		>8.6	0.000114254
EAW417	TCMDC-124263	TCMDC124263-12 R3a	3	14.31	12.499	24.82	17.537	4.3692	>150	>150		>150		>8.6	0.000114254
EAW418	TCMDC-124263	TCMDC124263-14 R3a	3	14.31	12.499	24.82	17.537	4.3692	>150	>150		>150		>8.6	0.000114254
EAW419	TCMDC-124263	TCMDC124263-15 R3a	3	14.31	12.499	24.82	17.537	4.3692	>150	104.46		100		>5.7	0.00836794
EAW420	TCMDC-124263	TCMDC124263-16 R3a	3	14.31	12.499	24.82	17.537	4.3692	>150	139.78		100		>5.7	0.000256764
EAW405	wortmannin	Wortmannin -13 R3a	3	26.18	25.9	31.48	27.85	3.14	79.76	>75		>75		>2.7	0.000455093
EAW453	wortmannin	Wortmannin -14 R3a	3	26.18	25.9	31.48	27.85	3.14	75.01	54.09		64.55	14.7927	2.31	0.020397
EAW456	wortmannin	Wortmannin -17 R3a	3	26.18	25.9	31.48	27.85	3.14	85.77	72.66		79.215	9.27017	2.8	0.00248946
