# Supplementary material for: Adaptive laboratory evolution in S. cerevisiae highlights role of transcription factors in fungal xenobiotic resistance
Source: Commun Biol. 2022 Feb 11;5:128. doi: 10.1038/s42003-022-03076-7 (PMC8837787; doi:10.1038/s42003-022-03076-7)
Supplement: Supplementary file 7 — Supplementary Data 5 [file 42003_2022_3076_MOESM7_ESM.xlsx]

## Sheet: Supplementary Data 5
Supplementary Data 5. List of 24 Copy Number Variant (CNV) events observed in compound-resistant clones. CNVs were identified through coverage-based analysis using the GATK DiagnoseTargets tool and Cluster (see Methods). CNVs were defined as genomic regions that had at least 2-3 times coverage with respect to the non-compound-selected parent clone and that spanned at least 3 consecutive genes. Ev…
Clone name	Chromosome	Event type	Genes involved in CNV
BMS983970-2R1e	X	Whole chromosome duplication	N/A
Diethylstilbestrol-15A	IV	Amplification	GCD6, TCP1, UPC2, AHA1, YDR215C, ADR1, RAD9, SPR28, MFB1, YDR220C, GTB1, YDR222W, CRF1, HTB1, HTA1, ADK1, SIR4, PCF11, IVY1, YDR230W, HEM1, RTN1, LYS4, PRP42, FMN1, MRPL7, SEC26, YDR239C, SNU56, AMD2, PRP28, PEX5, MNN10, TRS23, YDR246WA, VHS1, YDR248C, YDR249C, YDR250C, PAM1, BTT1, MET32, CHL4, RMD5, CTA1, RKM4, HSP78, YAP6, SWM1, EXG2
Doxorubicin-24R3a	IX	Whole chromosome duplication	N/A
Doxorubicin-135-R2b	XIII	Amplification	RRN11, CAT2, VPS71
Etoposide-R9b-2	XII	Whole chromosome duplication	N/A
Etoposide-R7b-2	XII	Whole chromosome duplication	N/A
Etoposide-R4b-2	V	Whole chromosome duplication	N/A
DS28-R5-2	II	Whole chromosome duplication	N/A
DS4-R6-2	XIII	Whole chromosome duplication	N/A
GNF-Pf-1618-7R2b	XVI	Amplification	KRE6, YPR159C-A, GPH1, SGV1, ORC4, TIF3, MMS1, RHO1, MRP2, MET16, NUT2, JIP5, YPR170C, BSP1, YPR172W, VPS4, YPR174C, DPB2, BET2, YPR177C, HDA3, AOS1, SEC23, SMX3, DPM1, GDB1, ATG13, PZF1, RPO26, MLC2, SKI3, RPC82, QCR2, AQY1, HPA2, OPT2, YPR195C, YPR196W, YPR197C, ARR1, ARR2, ARR3, YPR202W, YPR204W
GNF-Pf-2740-15R5a	XVI	Amplification	YPR196W, YPR197C, ARR1, ARR2, ARR3
HygromycinB-36R8a	XI	Whole chromosome duplication	N/A
MMV085203-11R3a	XIV	Amplification	YNR071C, HXT17, MAN2, AIF1, COS10, YNR075C-A
MMV085203-7R3a	XIV	Amplification	YNR071C, HXT17, MAN2, AIF1, COS10, YNR075C-A, YNR077C
MMV665794-10R9c	XVI	Amplification	QCR2, AQY1, HPA2, OPT2, YPR195C, YPR196W, YPR197C, ARR1, ARR2, ARR3, YPR202W, YPR204W
MMV665794-11R9c	XVI	Amplification	YPR195C, YPR196W, YPR197C, ARR1, ARR2, ARR3, YPR202W, YPR204W
MMV665794-7R9c	XVI	Amplification	HPA2, OPT2, YPR195C, YPR196W, YPR197C, ARR1, ARR2, ARR3, YPR202W, YPR204W
MMV665794-8R9c	XVI	Amplification	YPR196W, YPR197C, ARR1, ARR2, ARR3, YPR202W, YPR204W
CBR113-7R4a	XV	Amplification	THI80, ELG1, PNO1, MDM32, SPP2, SMP3, MRPL23, RPB2, ATG40, SLP1, ISN1, NFI1, PUP1, PET123, SME1, MTR10, PNS1, YOR161C-C, YRR1, DDP1, GET4, SEY1, SWT1, RPS28A, GLN4, YOR170W, YRM1, DCS2, MED4, ALE1, HEM15, MPC54, GAC1, SYC1, DCI1, LAS17, RPS30B, FYV12, SER1, SNR36, GSP2, YOR186W, TUF1, MSB1, IES4, SPR1, ULS1, THI72
CBR110-15R3a	I	Whole Chromosome Duplication	N/A
Tavabarole-9Res2c	XIII	Amplification	RRN11, CAT2, VPS71
Wortmannin-17-R3a	II	Whole Chromosome Duplication	N/A
Wortmannin-17-R3a	VII	Whole Chromosome Duplication	N/A
Wortmannin-13R3a	XV	Amplification	SLP1, ISN1, NFI1, PUP1, PET123, SME1, MTR10, PNS1, YOR161C-C, YRR1, DDP1, GET4, SEY1, SWT1, RPS28A, GLN4, YOR170W, YRM1, DCS2, MED4, ALE1, HEM15, MPC54, GAC1, SYC1, DCI1, LAS17, RPS30B, FYV12, SER1, SNR36, GSP2, YOR186W, TUF1, MSB1, IES4, SPR1, ULS1, THI72
