# Supplementary material for: Adaptive laboratory evolution in S. cerevisiae highlights role of transcription factors in fungal xenobiotic resistance
Source: Commun Biol. 2022 Feb 11;5:128. doi: 10.1038/s42003-022-03076-7 (PMC8837787; doi:10.1038/s42003-022-03076-7)
Supplement: Supplementary file 8 — Supplementary Data 6 [file 42003_2022_3076_MOESM8_ESM.xlsx]

## Sheet: (i) Mutations near feature
Supplementary Data 6. Annotations of the intergenic mutations identified in compound-resistant clones. All annotations were performed by mapping the distances of the intergenic mutation position to the nearest genomic features provided in the S. cerevisiae S288C reference genome GFF (General Feature Format) available on SGD. (i) Mutations near feature: list of genomic features located within 500b…
Clone Name	Compound or drug name	EAW#	Chromosome	Intergenic mutation position	Distance from mutation to feature (bp)	Feature type	Feature start	Feature stop	Strand/location of feature	Feature systematic name (if applicable)	Feature SGDID	Gene ID (if appplicable)	Gene Alias (if applicable)	Feature description (if applicable)
Amitriptyline--g4R3b	amitriptyline	EAW241	VII	534807	349	ORF	534458	534132	neg/+	YGR027C	S000003259	RPS25A	eS25|ribosomal 40S subunit protein S25A|S25e|rp45|YS23|S31A|S25A|RPS31A	Protein component of the small (40S) ribosomal subunit; homologous to mammalian ribosomal protein S25, no bacterial homolog; RPS25A has a paralog, RPS25B, that arose from the whole genome duplication
Amitriptyline--g4R3b	amitriptyline	EAW241	VII	534807	349	CDS	534458	534132	neg/+	NA	S000035521	NA	NA	NA
Amitriptyline--g4R3b	amitriptyline	EAW241	VII	534807	22	five prime UTR intron	534785	534474	neg/+	NA	S000122101	NA	NA	NA
Amitriptyline--g4R3b	amitriptyline	EAW241	VII	534807	404	long terminal repeat	535211	535542	pos/-	YGRWdelta11	S000006965	NA	NA	Ty1 LTR
AN7973-1R1e	AN7973	EAW718	V	312105	10	tRNA gene	312095	312023	neg/+	tA(UGC)E	S000006522	NA	NA	Alanine tRNA (tRNA-Ala), predicted by tRNAscan-SE analysis; one of 5 nuclear tRNA genes containing the tDNA-anticodon TGC (mature tRNA may be UGC or may contain modified bases), decodes GCA and probably GCG codons into alanine, one of 16 nuclear tRNAs for alanine
AN7973-1R1e	AN7973	EAW718	V	312105	10	noncoding exon	312095	312023	neg/+	NA	S000034855	NA	NA	NA
AN7973-1R1e	AN7973	EAW718	V	312105	169	long terminal repeat	312274	312445	pos/-	YERWdelta11	S000006914	NA	NA	Ty1 LTR
AN7973-1R1e	AN7973	EAW718	V	312105	485	ORF	313498	312590	neg/-	YER076C	S000000878	NA	NA	Putative protein of unknown function; the authentic, non-tagged protein is detected in highly purified mitochondria in high-throughput studies; analysis of HA-tagged protein suggests a membrane localization
AN7973-1R1e	AN7973	EAW718	V	312105	485	CDS	313498	312590	neg/-	NA	S000037415	NA	NA	NA
AN7973-4R1e	AN7973	EAW716	VIII	484823	223	ORF	484028	484600	pos/+	YHR189W	S000001232	PTH1	aminoacyl-tRNA hydrolase|PTH	One of two mitochondrially-localized peptidyl-tRNA hydrolases; dispensable for respiratory growth on rich medium, but required for respiratory growth on minimal medium; see also PTH2
AN7973-4R1e	AN7973	EAW716	VIII	484823	223	CDS	484028	484600	pos/+	NA	S000034422	NA	NA	NA
AN7973-4R1e	AN7973	EAW716	VIII	484823	22	ORF	484845	486179	pos/-	YHR190W	S000001233	ERG9	bifunctional farnesyl-diphosphate farnesyltransferase/squalene synthase	Farnesyl-diphosphate farnesyl transferase (squalene synthase); joins two farnesyl pyrophosphate moieties to form squalene in the sterol biosynthesis pathway
AN7973-4R1e	AN7973	EAW716	VIII	484823	22	CDS	484845	486179	pos/-	NA	S000036394	NA	NA	NA
ART--R3-2	artemisinin	EAW026	XIII	183838	475	ORF	181474	183363	pos/+	YML046W	S000004509	PRP39	NA	U1 snRNP protein involved in splicing; contains multiple tetriatricopeptide repeats
ART--R3-2	artemisinin	EAW026	XIII	183838	475	CDS	181474	183363	pos/+	NA	S000035883	NA	NA	NA
ART--R3-2	artemisinin	EAW026	XIII	183838	20	ARS consensus sequence	183874	183858	neg/-	NA	S000178154	NA	NA	NA
ART--R3-2	artemisinin	EAW026	XIII	183838	60	tRNA gene	183968	183898	neg/-	tG(GCC)M	S000006585	NA	NA	Glycine tRNA (tRNA-Gly), predicted by tRNAscan-SE analysis
ART--R3-2	artemisinin	EAW026	XIII	183838	60	noncoding exon	183968	183898	neg/-	NA	S000029832	NA	NA	NA
ART--R3-2	artemisinin	EAW026	XIII	183838	332	long terminal repeat	184170	184501	pos/-	YMLWdelta3	S000007103	NA	NA	Ty1 LTR
ART--R3-2	artemisinin	EAW026	XIII	183838	332	LTR retrotransposon	184170	190083	pos/-	YMLWTy1-1	S000007107	NA	Ty1	Ty1 element, LTR retrotransposon of the Copia (Pseudoviridae) group; contains co-transcribed genes TYA Gag and TYB Pol, encoding proteins involved in structure and function of virus-like particles, flanked by two direct repeats
Camptothecin--R6b-2	camptothecin	EAW501	IX	270771	198	ORF	268651	270573	pos/+	YIL046W	S000001308	MET30	ubiquitin-binding SDF ubiquitin ligase complex subunit MET30|ZRG11	F-box protein containing five copies of the WD40 motif; controls cell cycle function, sulfur metabolism, and methionine biosynthesis as part of the ubiquitin ligase complex; interacts with and regulates Met4p, localizes within the nucleus; dissociation of Met30p from SCF complex in response to cadmium stress is regulated by Cdc48p
Camptothecin--R6b-2	camptothecin	EAW501	IX	270771	198	CDS	268651	270573	pos/+	NA	S000036284	NA	NA	NA
Camptothecin--R6b-2	camptothecin	EAW501	IX	270771	390	ORF	271161	272777	pos/-	YIL045W	S000001307	PIG2	putative protein phosphatase regulator PIG2	Putative type-1 protein phosphatase targeting subunit; tethers Glc7p type-1 protein phosphatase to Gsy2p glycogen synthase; PIG2 has a paralog, GIP2, that arose from the whole genome duplication
Camptothecin--R6b-2	camptothecin	EAW501	IX	270771	390	CDS	271161	272777	pos/-	NA	S000036173	NA	NA	NA
Carmaphycin--R9-2	carmaphycin B	EAW131	IV	310485	363	ORF	310122	309802	neg/+	YDL081C	S000002239	RPP1A	P1A|ribosomal protein P1A|RPLA1	Ribosomal stalk protein P1 alpha; involved in the interaction between translational elongation factors and the ribosome; free (non-ribosomal) P1 stimulates the phosphorylation of the eIF2 alpha subunit (Sui2p) by Gcn2p; accumulation of P1 in the cytoplasm is regulated by phosphorylation and interaction with the P2 stalk component
Carmaphycin--R9-2	carmaphycin B	EAW131	IV	310485	363	CDS	310122	309802	neg/+	NA	S000035711	NA	NA	NA
Carmaphycin--R9-2	carmaphycin B	EAW131	IV	310485	157	ORF	312471	310642	neg/-	YDL080C	S000002238	THI3	branched-chain-2-oxoacid decarboxylase THI3|KID1	Regulatory protein that binds Pdc2p and Thi2p transcription factors; activates thiamine biosynthesis transcription factors Pdc2p and Thi2p by binding to them, but releases and de-activates them upon binding to thiamine pyrophosphate (TPP), the end product of the pathway; has similarity to decarboxylases but enzymatic activity is not detected
Carmaphycin--R9-2	carmaphycin B	EAW131	IV	310485	157	CDS	312471	310642	neg/-	NA	S000035644	NA	NA	NA
CBR110--7-R4a	CBR110	EAW450	IV	1525003	368	telomeric repeat	1525371	1525466	pos/-	NA	S000028949	NA	NA	Internal telomeric repeats on the right arm of Chromosome IV
CBR110--7-R4a	CBR110	EAW450	IV	1525003	87	X element combinatorial repeat	1525090	1525370	pos/-	NA	S000028951	NA	NA	Telomeric X element combinatorial repeat on the right arm of Chr IV; spans 280 bp and contains repeats of the D, C, B and A types, Tbf1p binding sites, and ORF YDR544C; formerly called SubTelomeric Repeats
CBR110--7-R4a	CBR110	EAW450	IV	1525003	464	Y prime element	1525467	1531933	pos/-	NA	S000028952	NA	NA	Telomeric long Y' element on the right arm of Chromosome IV; contains an ARS consensus sequence, a region of 36-bp repeats, and ORFs YRF1-1/YDR545W and YDR545C-A
CBR110--7-R4a	CBR110	EAW450	IV	1525003	70	ORF	1524933	1524634	neg/+	YDR543C	S000002951	NA	NA	Dubious open reading frame; unlikely to encode a functional protein, based on available experimental and comparative sequence data
CBR110--7-R4a	CBR110	EAW450	IV	1525003	70	CDS	1524933	1524634	neg/+	NA	S000035825	NA	NA	NA
CBR110--7-R4a	CBR110	EAW450	IV	1525003	92	ORF	1525523	1525095	neg/-	YDR544C	S000002952	NA	NA	Dubious open reading frame; unlikely to encode a functional protein, based on available experimental and comparative sequence data
CBR110--7-R4a	CBR110	EAW450	IV	1525003	92	CDS	1525523	1525095	neg/-	NA	S000035945	NA	NA	NA
CBR110--7-R4a	CBR110	EAW450	IV	1525005	366	telomeric repeat	1525371	1525466	pos/-	NA	S000028949	NA	NA	Internal telomeric repeats on the right arm of Chromosome IV
CBR110--7-R4a	CBR110	EAW450	IV	1525005	85	X element combinatorial repeat	1525090	1525370	pos/-	NA	S000028951	NA	NA	Telomeric X element combinatorial repeat on the right arm of Chr IV; spans 280 bp and contains repeats of the D, C, B and A types, Tbf1p binding sites, and ORF YDR544C; formerly called SubTelomeric Repeats
CBR110--7-R4a	CBR110	EAW450	IV	1525005	462	Y prime element	1525467	1531933	pos/-	NA	S000028952	NA	NA	Telomeric long Y' element on the right arm of Chromosome IV; contains an ARS consensus sequence, a region of 36-bp repeats, and ORFs YRF1-1/YDR545W and YDR545C-A
CBR110--7-R4a	CBR110	EAW450	IV	1525005	72	ORF	1524933	1524634	neg/+	YDR543C	S000002951	NA	NA	Dubious open reading frame; unlikely to encode a functional protein, based on available experimental and comparative sequence data
CBR110--7-R4a	CBR110	EAW450	IV	1525005	72	CDS	1524933	1524634	neg/+	NA	S000035825	NA	NA	NA
CBR110--7-R4a	CBR110	EAW450	IV	1525005	90	ORF	1525523	1525095	neg/-	YDR544C	S000002952	NA	NA	Dubious open reading frame; unlikely to encode a functional protein, based on available experimental and comparative sequence data
CBR110--7-R4a	CBR110	EAW450	IV	1525005	90	CDS	1525523	1525095	neg/-	NA	S000035945	NA	NA	NA
CBR110--7-R4a	CBR110	EAW450	IV	1525006	365	telomeric repeat	1525371	1525466	pos/-	NA	S000028949	NA	NA	Internal telomeric repeats on the right arm of Chromosome IV
CBR110--7-R4a	CBR110	EAW450	IV	1525006	84	X element combinatorial repeat	1525090	1525370	pos/-	NA	S000028951	NA	NA	Telomeric X element combinatorial repeat on the right arm of Chr IV; spans 280 bp and contains repeats of the D, C, B and A types, Tbf1p binding sites, and ORF YDR544C; formerly called SubTelomeric Repeats
CBR110--7-R4a	CBR110	EAW450	IV	1525006	461	Y prime element	1525467	1531933	pos/-	NA	S000028952	NA	NA	Telomeric long Y' element on the right arm of Chromosome IV; contains an ARS consensus sequence, a region of 36-bp repeats, and ORFs YRF1-1/YDR545W and YDR545C-A
CBR110--7-R4a	CBR110	EAW450	IV	1525006	73	ORF	1524933	1524634	neg/+	YDR543C	S000002951	NA	NA	Dubious open reading frame; unlikely to encode a functional protein, based on available experimental and comparative sequence data
CBR110--7-R4a	CBR110	EAW450	IV	1525006	73	CDS	1524933	1524634	neg/+	NA	S000035825	NA	NA	NA
CBR110--7-R4a	CBR110	EAW450	IV	1525006	89	ORF	1525523	1525095	neg/-	YDR544C	S000002952	NA	NA	Dubious open reading frame; unlikely to encode a functional protein, based on available experimental and comparative sequence data
CBR110--7-R4a	CBR110	EAW450	IV	1525006	89	CDS	1525523	1525095	neg/-	NA	S000035945	NA	NA	NA
CBR110--7-R4a	CBR110	EAW450	IV	1525010	361	telomeric repeat	1525371	1525466	pos/-	NA	S000028949	NA	NA	Internal telomeric repeats on the right arm of Chromosome IV
CBR110--7-R4a	CBR110	EAW450	IV	1525010	80	X element combinatorial repeat	1525090	1525370	pos/-	NA	S000028951	NA	NA	Telomeric X element combinatorial repeat on the right arm of Chr IV; spans 280 bp and contains repeats of the D, C, B and A types, Tbf1p binding sites, and ORF YDR544C; formerly called SubTelomeric Repeats
CBR110--7-R4a	CBR110	EAW450	IV	1525010	457	Y prime element	1525467	1531933	pos/-	NA	S000028952	NA	NA	Telomeric long Y' element on the right arm of Chromosome IV; contains an ARS consensus sequence, a region of 36-bp repeats, and ORFs YRF1-1/YDR545W and YDR545C-A
CBR110--7-R4a	CBR110	EAW450	IV	1525010	77	ORF	1524933	1524634	neg/+	YDR543C	S000002951	NA	NA	Dubious open reading frame; unlikely to encode a functional protein, based on available experimental and comparative sequence data
CBR110--7-R4a	CBR110	EAW450	IV	1525010	77	CDS	1524933	1524634	neg/+	NA	S000035825	NA	NA	NA
CBR110--7-R4a	CBR110	EAW450	IV	1525010	85	ORF	1525523	1525095	neg/-	YDR544C	S000002952	NA	NA	Dubious open reading frame; unlikely to encode a functional protein, based on available experimental and comparative sequence data
CBR110--7-R4a	CBR110	EAW450	IV	1525010	85	CDS	1525523	1525095	neg/-	NA	S000035945	NA	NA	NA
CBR110--7-R4a	CBR110	EAW450	IV	1525016	355	telomeric repeat	1525371	1525466	pos/-	NA	S000028949	NA	NA	Internal telomeric repeats on the right arm of Chromosome IV
CBR110--7-R4a	CBR110	EAW450	IV	1525016	74	X element combinatorial repeat	1525090	1525370	pos/-	NA	S000028951	NA	NA	Telomeric X element combinatorial repeat on the right arm of Chr IV; spans 280 bp and contains repeats of the D, C, B and A types, Tbf1p binding sites, and ORF YDR544C; formerly called SubTelomeric Repeats
CBR110--7-R4a	CBR110	EAW450	IV	1525016	451	Y prime element	1525467	1531933	pos/-	NA	S000028952	NA	NA	Telomeric long Y' element on the right arm of Chromosome IV; contains an ARS consensus sequence, a region of 36-bp repeats, and ORFs YRF1-1/YDR545W and YDR545C-A
CBR110--7-R4a	CBR110	EAW450	IV	1525016	83	ORF	1524933	1524634	neg/+	YDR543C	S000002951	NA	NA	Dubious open reading frame; unlikely to encode a functional protein, based on available experimental and comparative sequence data
CBR110--7-R4a	CBR110	EAW450	IV	1525016	83	CDS	1524933	1524634	neg/+	NA	S000035825	NA	NA	NA
CBR110--7-R4a	CBR110	EAW450	IV	1525016	79	ORF	1525523	1525095	neg/-	YDR544C	S000002952	NA	NA	Dubious open reading frame; unlikely to encode a functional protein, based on available experimental and comparative sequence data
CBR110--7-R4a	CBR110	EAW450	IV	1525016	79	CDS	1525523	1525095	neg/-	NA	S000035945	NA	NA	NA
CBR110--8-R4a	CBR110	EAW451	V	555930	366	ORF	558680	556296	neg/-	YER184C	S000000986	TOG1	NA	Transcriptional activator of oleate genes; regulates genes involved in fatty acid utilization; zinc cluster protein; deletion confers sensitivity to Calcufluor white, and prevents growth on glycerol or lactate as sole carbon source
CBR110--8-R4a	CBR110	EAW451	V	555930	366	CDS	558680	556296	neg/-	NA	S000035120	NA	NA	NA
CBR110--8-R4a	CBR110	EAW451	X	737929	79	ORF	739816	738008	neg/-	YJR160C	S000003921	MPH3	alpha-glucoside permease	Alpha-glucoside permease; transports maltose, maltotriose, alpha-methylglucoside, and turanose; identical to Mph2p; encoded in a subtelomeric position in a region likely to have undergone duplication
CBR110--8-R4a	CBR110	EAW451	X	737929	79	CDS	739816	738008	neg/-	NA	S000031772	NA	NA	NA
CBR110-11R3a	CBR110	EAW740	VII	823276	261	transposable element gene	823015	817747	neg/+	YGR161C-D	S000007368	NA	gag-pol fusion protein	Retrotransposon TYA Gag and TYB Pol genes; transcribed/translated as one unit; polyprotein is processed to make a nucleocapsid-like protein (Gag), reverse transcriptase (RT), protease (PR), and integrase (IN); similar to retroviral genes
CBR110-11R3a	CBR110	EAW740	VII	823276	261	CDS	823015	821711	neg/+	NA	S000036389	NA	NA	NA
CBR110-11R3a	CBR110	EAW740	VII	823276	261	transposable element gene	823015	821693	neg/+	YGR161C-C	S000007367	NA	gag protein	Retrotransposon TYA Gag gene co-transcribed with TYB Pol; translated as TYA or TYA-TYB polyprotein; Gag is a nucleocapsid protein that is the structural constituent of virus-like particles (VLPs); similar to retroviral Gag
CBR110-11R3a	CBR110	EAW740	VII	823276	261	CDS	823015	821693	neg/+	NA	S000036388	NA	NA	NA
CBR110-11R3a	CBR110	EAW740	VII	823276	206	tRNA gene	823482	823555	pos/-	tV(AAC)G2	S000006756	NA	NA	Valine tRNA (tRNA-Val), predicted by tRNAscan-SE analysis
CBR110-11R3a	CBR110	EAW740	VII	823276	206	noncoding exon	823482	823555	pos/-	NA	S000036904	NA	NA	NA
CBR110-12R3a	CBR110	EAW741	IV	592046	393	ORF	592439	592948	pos/-	YDR073W	S000002480	SNF11	NA	Subunit of the SWI/SNF chromatin remodeling complex; involved in transcriptional regulation; interacts with a highly conserved 40-residue sequence of Snf2p; relocates to the cytosol under hypoxic conditions
CBR110-12R3a	CBR110	EAW741	IV	592046	393	CDS	592439	592948	pos/-	NA	S000037137	NA	NA	NA
CBR110-12R3a	CBR110	EAW741	XIII	217332	418	ORF	216435	216914	pos/+	YML030W	S000004492	RCF1	AIM31	Cytochrome c oxidase subunit; required for assembly of the Complex III-Complex IV supercomplex, and for assembly of Cox13p and Rcf2p into cytochrome c oxidase; similar to Rcf2p, and either Rcf1p or Rcf2p is required for late-stage assembly of the Cox12p and Cox13p subunits and for cytochrome c oxidase activity; required for growth under hypoxic conditions; member of the hypoxia induced gene famil…
CBR110-12R3a	CBR110	EAW741	XIII	217332	418	CDS	216435	216914	pos/+	NA	S000030362	NA	NA	NA
CBR110-12R3a	CBR110	EAW741	XIII	217332	30	ORF	217362	219878	pos/-	YML029W	S000004491	USA1	NA	Scaffold subunit of the Hrd1p ubiquitin ligase; also promotes ligase oligomerization; involved in ER-associated protein degradation (ERAD); interacts with the U1 snRNP-specific protein, Snp1p
CBR110-12R3a	CBR110	EAW741	XIII	217332	30	CDS	217362	219878	pos/-	NA	S000037625	NA	NA	NA
CBR110-13R3a	CBR110	EAW742	IV	906916	64	ORF	906852	905455	neg/+	YDR219C	S000002627	MFB1	NA	Mitochondria-associated F-box protein; involved in maintenance of normal mitochondrial morphology; interacts with Skp1p through the F-box motif; preferentially localizes to the mother cell during budding
CBR110-13R3a	CBR110	EAW742	IV	906916	64	CDS	906852	905455	neg/+	NA	S000037083	NA	NA	NA
CBR110-13R3a	CBR110	EAW742	IV	906916	84	ORF	907293	907000	neg/-	YDR220C	S000002628	NA	NA	Dubious open reading frame; unlikely to encode a functional protein, based on available experimental and comparative sequence data; null mutant exhibits synthetic phenotype with alpha-synuclein
CBR110-13R3a	CBR110	EAW742	IV	906916	84	CDS	907293	907000	neg/-	NA	S000037911	NA	NA	NA
CBR110-13R3a	CBR110	EAW742	IV	906916	414	ORF	907330	909438	pos/-	YDR221W	S000002629	GTB1	NA	Glucosidase II beta subunit, forms a complex with alpha subunit Rot2p; involved in removal of two glucose residues from N-linked glycans during glycoprotein biogenesis in the ER; relocalizes from ER to cytoplasm upon DNA replication stress
CBR110-13R3a	CBR110	EAW742	IV	906916	414	CDS	907330	909438	pos/-	NA	S000029995	NA	NA	NA
CBR110-13R3a	CBR110	EAW742	X	416214	178	tRNA gene	416036	415931	neg/+	tW(CCA)J	S000006773	NA	NA	Tryptophan tRNA (tRNA-Trp), predicted by tRNAscan-SE analysis
CBR110-13R3a	CBR110	EAW742	X	416214	214	intron	416000	415967	neg/+	NA	S000033314	NA	NA	NA
CBR110-13R3a	CBR110	EAW742	X	416214	248	noncoding exon	415966	415931	neg/+	NA	S000033313	NA	NA	NA
CBR110-13R3a	CBR110	EAW742	X	416214	178	noncoding exon	416036	416001	neg/+	NA	S000033312	NA	NA	NA
CBR110-13R3a	CBR110	EAW742	X	416214	52	long terminal repeat	416266	416441	pos/-	YJLWtau3	S000007047	NA	YJRWtau3	Ty4 LTR
CBR110-13R3a	CBR110	EAW742	X	416214	292	long terminal repeat	416506	416650	pos/-	YJLWdelta8	S000007029	NA	NA	Ty1 LTR
CBR110-13R3a	CBR110	EAW742	XII	81214	247	ORF	81461	83710	pos/-	YLL029W	S000003952	FRA1	RUP2	Protein involved in negative regulation of iron regulon transcription; forms an iron independent complex with Fra2p, Grx3p, and Grx4p; cytosolic; mutant fails to repress transcription of iron regulon and is defective in spore formation
CBR110-13R3a	CBR110	EAW742	XII	81214	247	CDS	81461	83710	pos/-	NA	S000037209	NA	NA	NA
CBR110-13R3a	CBR110	EAW742	XVI	282105	17	ORF	282122	282970	pos/-	YPL143W	S000006064	RPL33A	eL33|ribosomal 60S subunit protein L33A|L33e|rp47|l37A|YL37|L33A|RPL37A	Ribosomal 60S subunit protein L33A; N-terminally acetylated; rpl33a null mutant exhibits slow growth while rpl33a rpl33b double null mutant is inviable; homologous to mammalian ribosomal protein L35A, no bacterial homolog; RPL33A has a paralog, RPL33B, that arose from the whole genome duplication
CBR110-13R3a	CBR110	EAW742	XVI	282105	17	CDS	282122	282140	pos/-	NA	S000035517	NA	NA	NA
CBR110-13R3a	CBR110	EAW742	XVI	282105	36	intron	282141	282665	pos/-	NA	S000035519	NA	NA	NA
CBR110-13R3a	CBR110	EAW742	XVI	492017	1	ORF	493037	492018	neg/-	YPL031C	S000005952	PHO85	cyclin-dependent serine/threonine-protein kinase PHO85|phoU|LDB15	Cyclin-dependent kinase; has ten cyclin partners; involved in regulating the cellular response to nutrient levels and environmental conditions and progression through the cell cycle; human lissencephaly-associated homolog CDK5 functionally complements null mutation
CBR110-13R3a	CBR110	EAW742	XVI	492017	1	CDS	492918	492018	neg/-	NA	S000029949	NA	NA	NA
CBR110-14R3a	CBR110	EAW743	IX	19436	79	pseudogene	19515	19844	pos/-	YIL171W	S000001433	NA	HXT12	Possible pseudogene in strain S288C; YIL171W and the adjacent ORF, YIL170W/HXT12, together encode a non-functional member of the hexose transporter family
CBR110-14R3a	CBR110	EAW743	IX	19436	79	CDS	19515	19844	pos/-	NA	S000033235	NA	NA	NA
CBR110-14R3a	CBR110	EAW743	IX	19436	411	pseudogene	19847	21220	pos/-	YIL170W	S000001432	HXT12	NA	Possible pseudogene in strain S288C; YIL170W/HXT12 and the adjacent ORF, YIL171W, together encode a non-functional member of the hexose transporter family
CBR110-14R3a	CBR110	EAW743	IX	19436	411	CDS	19847	21220	pos/-	NA	S000032383	NA	NA	NA
CBR110-14R3a	CBR110	EAW743	XVI	26068	4	ORF	25087	26064	pos/+	YPL273W	S000006194	SAM4	S-adenosylmethionine-homocysteine S-methyltransferase SAM4	S-adenosylmethionine-homocysteine methyltransferase; functions along with Mht1p in the conversion of S-adenosylmethionine (AdoMet) to methionine to control the methionine/AdoMet ratio; SAM4 has a paralog, YMR321C, that arose from a single-locus duplication
CBR110-14R3a	CBR110	EAW743	XVI	26068	4	CDS	25087	26064	pos/+	NA	S000032785	NA	NA	NA
CBR113--1-R4a	CBR113	EAW436	X	435966	40	ORF	435163	435926	pos/+	YJL001W	S000003538	PRE3	proteasome core particle subunit beta 1|CRL21	Beta 1 subunit of the 20S proteasome; responsible for cleavage after acidic residues in peptides
CBR113--1-R4a	CBR113	EAW436	X	435966	40	CDS	435344	435926	pos/+	NA	S000035910	NA	NA	NA
CBR113--1-R4a	CBR113	EAW436	X	435966	341	centromere	436425	436307	neg/-	CEN10	S000006471	CEN10	NA	Chromosome X centromere
CBR113--1-R4a	CBR113	EAW436	X	435966	450	centromere DNA Element I	436425	436416	neg/-	NA	S000077296	NA	NA	NA
CBR113--1-R4a	CBR113	EAW436	X	435966	366	centromere DNA Element II	436415	436332	neg/-	NA	S000077297	NA	NA	NA
CBR113--1-R4a	CBR113	EAW436	X	435966	341	centromere DNA Element III	436331	436307	neg/-	NA	S000077298	NA	NA	NA
CBR113--3-R4a	CBR113	EAW437	VII	299928	200	ORF	299728	298178	neg/+	YGL112C	S000003080	TAF6	TafII60|TAF60	Subunit (60 kDa) of TFIID and SAGA complexes; involved in transcription initiation of RNA polymerase II and in chromatin modification, similar to histone H4; relocalizes to the cytosol in response to hypoxia
CBR113--3-R4a	CBR113	EAW437	VII	299928	200	CDS	299728	298178	neg/+	NA	S000036054	NA	NA	NA
CBR113--3-R4a	CBR113	EAW437	VII	299928	50	ORF	299978	301369	pos/-	YGL111W	S000003079	NSA1	ribosome biosynthesis protein NSA1	Constituent of 66S pre-ribosomal particles; involved in 60S ribosomal subunit biogenesis
CBR113--3-R4a	CBR113	EAW437	VII	299928	50	CDS	299978	301369	pos/-	NA	S000035260	NA	NA	NA
CBR113--7-R4a	CBR113	EAW439	I	22268	418	ORF	21566	21850	pos/+	YAL064W	S000000060	NA	NA	Protein of unknown function; may interact with ribosomes, based on co-purification experiments
CBR113--7-R4a	CBR113	EAW439	I	22268	418	CDS	21566	21850	pos/+	NA	S000037087	NA	NA	NA
CBR113--7-R4a	CBR113	EAW439	I	22268	127	ORF	22685	22395	neg/-	YAL063C-A	S000028813	NA	NA	Putative protein of unknown function; identified by expression profiling and mass spectrometry
CBR113--7-R4a	CBR113	EAW439	I	22268	127	CDS	22685	22395	neg/-	NA	S000033613	NA	NA	NA
CBR113--7-R4a	CBR113	EAW439	IV	894504	2	ORF	894502	894089	neg/+	YDR215C	S000002623	NA	NA	Dubious open reading frame; unlikely to encode a functional protein, based on available experimental and comparative sequence data; null mutant displays elevated sensitivity to expression of a mutant huntingtin fragment or of alpha-synuclein
CBR113--7-R4a	CBR113	EAW439	IV	894504	2	CDS	894502	894089	neg/+	NA	S000036137	NA	NA	NA
CBR113--7-R4a	CBR113	EAW439	VIII	48526	237	ORF	48763	50580	pos/-	YHL028W	S000001020	WSC4	YFW1|YHC8	Endoplasmic reticulum (ER) membrane protein; involved in the translocation of soluble secretory proteins and insertion of membrane proteins into the ER membrane; may also have a role in the stress response but has only partial functional overlap with WSC1-3
CBR113--7-R4a	CBR113	EAW439	VIII	48526	237	CDS	48763	50580	pos/-	NA	S000030604	NA	NA	NA
CBR410--17-R5b	CBR410	EAW255	IV	66186	421	ORF	65242	65765	pos/+	YDL219W	S000002378	DTD1	D-tyrosyl-tRNA(Tyr) deacylase	D-Tyr-tRNA(Tyr) deacylase; functions in protein translation, may affect nonsense suppression via alteration of the protein synthesis machinery; ubiquitous among eukaryotes
CBR410--17-R5b	CBR410	EAW255	IV	66186	421	CDS	65378	65765	pos/+	NA	S000032533	NA	NA	NA
CBR410--17-R5b	CBR410	EAW255	IV	66186	307	ORF	66493	67446	pos/-	YDL218W	S000002377	NA	NA	Putative protein of unknown function; YDL218W transcription is regulated by Azf1p and induced by starvation and aerobic conditions; expression also induced in cells treated with the mycotoxin patulin
CBR410--17-R5b	CBR410	EAW255	IV	66186	307	CDS	66493	67446	pos/-	NA	S000031549	NA	NA	NA
CBR410--5-R2a	CBR410	EAW431	II	484672	169	ORF	484503	483970	neg/+	YBR122C	S000000326	MRPL36	mitochondrial 54S ribosomal protein YmL36|YmL36	Mitochondrial ribosomal protein of the large subunit; overproduction suppresses mutations in the COX2 leader peptide-encoding region
CBR410--5-R2a	CBR410	EAW431	II	484672	169	CDS	484503	483970	neg/+	NA	S000036725	NA	NA	NA
CBR410--5-R2a	CBR410	EAW431	II	484672	70	ORF	486691	484742	neg/-	YBR123C	S000000327	TFC1	transcription factor TFIIIC subunit TFC1|tau 95	Subunit of RNA polymerase III transcription initiation factor complex; one of six subunits of the RNA polymerase III transcription initiation factor complex (TFIIIC); part of the TauA globular domain of TFIIIC that binds DNA at the BoxA promoter sites of tRNA and similar genes; human homolog is TFIIIC-63
CBR410--5-R2a	CBR410	EAW431	II	484672	70	CDS	486691	484742	neg/-	NA	S000036794	NA	NA	NA
CBR499--4R3c	CBR499	EAW307	III	197381	196	ORF	197185	194414	neg/+	YCR037C	S000000633	PHO87	SPX domain-containing inorganic phosphate transporter	Low-affinity inorganic phosphate (Pi) transporter; acts upstream of Pho81p in regulation of the PHO pathway; expression is independent of Pi concentration and Pho4p activity; contains 12 membrane-spanning segments; PHO87 has a paralog, PHO90, that arose from the whole genome duplication
CBR499--4R3c	CBR499	EAW307	III	197381	196	CDS	197185	194414	neg/+	NA	S000030810	NA	NA	NA
CBR499--4R3c	CBR499	EAW307	III	197381	79	ARS	197460	197598	pos/-	ARS314	S000028489	ARS314	ARSIII-198	Autonomously Replicating Sequence on Chromosome III; active in <10% of cell cycles
CBR499--4R3c	CBR499	EAW307	III	197381	155	ARS consensus sequence	197552	197536	neg/-	NA	S000178056	NA	NA	NA
CBR499--4R3c	CBR499	EAW307	III	197381	240	ORF	199549	197621	neg/-	YCR038C	S000000634	BUD5	Ras family guanine nucleotide exchange factor BUD5	GTP/GDP exchange factor for Rsr1p (Bud1p); required for both axial and bipolar budding patterns; mutants exhibit random budding in all cell types
CBR499--4R3c	CBR499	EAW307	III	197381	240	CDS	199549	197621	neg/-	NA	S000031792	NA	NA	NA
CBR499--5R3c	CBR499	EAW308	V	488239	74	long terminal repeat	487834	488165	pos/+	YERWdelta22	S000006920	NA	NA	Ty1 LTR
CBR572-1R3a	CBR572	EAW703	I	153898	22	ORF	152257	153876	pos/+	YAR002W	S000000063	NUP60	FG-nucleoporin NUP60	FG-nucleoporin component of central core of the nuclear pore complex; contributes directly to nucleocytoplasmic transport and maintenance of the nuclear pore complex (NPC) permeability barrier and is involved in gene tethering at the nuclear periphery; relocalizes to the cytosol in response to hypoxia; both NUP1 and NUP60 are homologous to human NUP153
CBR572-1R3a	CBR572	EAW703	I	153898	22	CDS	152257	153876	pos/+	NA	S000035473	NA	NA	NA
CBR572-1R3a	CBR572	EAW703	I	153898	167	ORF	154724	154065	neg/-	YAR002C-A	S000002129	ERP1	NA	Member of the p24 family involved in ER to Golgi transport; role in misfolded protein quality control; forms heterotrimeric complex with Erp2p, Emp24p, and Erv25p; localized to COPII-coated vesicles; ERP1 has a paralog, ERP6, that arose from the whole genome duplication
CBR572-1R3a	CBR572	EAW703	I	153898	167	CDS	154724	154065	neg/-	NA	S000032940	NA	NA	NA
CBR668--2-R3b	CBR668	EAW224	IV	513739	481	long terminal repeat	513258	512986	neg/+	YDRCdelta2	S000006844	NA	NA	Ty1 LTR
CBR668--2-R3b	CBR668	EAW224	IV	513739	149	long terminal repeat	513590	513259	neg/+	YDRCdelta3	S000006845	NA	NA	Ty1 LTR
CBR668--2-R3b	CBR668	EAW224	IV	513739	304	transposable element gene	519356	514043	neg/-	YDR034C-D	S000007345	NA	gag-pol fusion protein	Retrotransposon TYA Gag and TYB Pol genes; transcribed/translated as one unit; polyprotein is processed to make a nucleocapsid-like protein (Gag), reverse transcriptase (RT), protease (PR), and integrase (IN); similar to retroviral genes
CBR668--2-R3b	CBR668	EAW224	IV	513739	304	CDS	518062	514043	neg/-	NA	S000035118	NA	NA	NA
CBR668--24-R4a	CBR668	EAW427	XVI	875023	97	ORF	870703	874926	pos/+	YPR164W	S000006368	MMS1	SLM6|RTT108	Subunit of E3 ubiquitin ligase complex involved in replication repair; stabilizes protein components of the replication fork such as the fork-pausing complex and leading strand polymerase, preventing fork collapse and promoting efficient recovery during replication stress; regulates Ty1 transposition; involved with Rtt101p in nonfunctional rRNA decay
CBR668--24-R4a	CBR668	EAW427	XVI	875023	97	CDS	870703	874926	pos/+	NA	S000032195	NA	NA	NA
CBR668--24-R4a	CBR668	EAW427	XVI	875023	345	ORF	875368	875997	pos/-	YPR165W	S000006369	RHO1	Rho family GTPase RHO1	GTP-binding protein of the rho subfamily of Ras-like proteins; involved in establishment of cell polarity; regulates protein kinase C (Pkc1p) and the cell wall synthesizing enzyme 1,3-beta-glucan synthase (Fks1p and Gsc2p)
CBR668--24-R4a	CBR668	EAW427	XVI	875023	345	CDS	875368	875997	pos/-	NA	S000032291	NA	NA	NA
CBR668--3-R3a	CBR668	EAW225	XI	408070	81	ORF	407989	407465	neg/+	YKL016C	S000001499	ATP7	F1F0 ATP synthase subunit d	Subunit d of the stator stalk of mitochondrial F1F0 ATP synthase; F1F0 ATP synthase is a large, evolutionarily conserved enzyme complex required for ATP synthesis
CBR668--3-R3a	CBR668	EAW225	XI	408070	81	CDS	407989	407465	neg/+	NA	S000032473	NA	NA	NA
CBR668--3-R3a	CBR668	EAW225	XI	408070	474	ORF	408544	411483	pos/-	YKL015W	S000001498	PUT3	NA	Transcriptional activator; binds specific gene recruitment sequences and is required for DNA zip code-mediated targeting of genes to nuclear periphery; regulates proline utilization genes, constitutively binds PUT1 and PUT2 promoters as a dimer, undergoes conformational change to form active state; binds other promoters only under activating conditions; differentially phosphorylated in presence o…
CBR668--3-R3a	CBR668	EAW225	XI	408070	474	CDS	408544	411483	pos/-	NA	S000032428	NA	NA	NA
CBR868--11-R5a	CBR868	EAW301	VII	371400	146	ORF	368753	371254	pos/+	YGL073W	S000003041	HSF1	stress-responsive transcription factor HSF1|MAS3|EXA3	Trimeric heat shock transcription factor; activates multiple genes in response to highly diverse stresses; recognizes variable heat shock elements (HSEs) consisting of inverted NGAAN repeats; monitors translational status of cell through an RQC (Ribosomal Quality Control)-mediated translation-stress signal; involved in diauxic shift; posttranslationally regulated; human homolog HSF1 with linker r…
CBR868--11-R5a	CBR868	EAW301	VII	371400	146	CDS	368753	371254	pos/+	NA	S000030864	NA	NA	NA
CBR868--11-R5a	CBR868	EAW301	VII	371400	38	ORF	371362	371003	neg/+	YGL072C	S000003040	NA	NA	Dubious open reading frame; unlikely to encode a functional protein, based on available experimental and comparative sequence data; partially overlaps the verified gene HSF1; null mutant displays increased resistance to antifungal agents gliotoxin, cycloheximide and H2O2
CBR868--11-R5a	CBR868	EAW301	VII	371400	38	CDS	371362	371003	neg/+	NA	S000030701	NA	NA	NA
CBR868--12R3a	CBR868	EAW315	II	810160	180	ORF	811479	810340	neg/-	YBR302C	S000000506	COS2	NA	Endosomal protein involved in turnover of plasma membrane proteins; member of the DUP380 subfamily of conserved, often subtelomeric COS genes; required for the multivesicular vesicle body sorting pathway that internalizes plasma membrane proteins for degradation; Cos proteins provide ubiquitin in trans for nonubiquitinated cargo proteins
CBR868--12R3a	CBR868	EAW315	II	810160	180	CDS	811479	810340	neg/-	NA	S000033196	NA	NA	NA
CBR868--12R3a	CBR868	EAW315	II	810164	176	ORF	811479	810340	neg/-	YBR302C	S000000506	COS2	NA	Endosomal protein involved in turnover of plasma membrane proteins; member of the DUP380 subfamily of conserved, often subtelomeric COS genes; required for the multivesicular vesicle body sorting pathway that internalizes plasma membrane proteins for degradation; Cos proteins provide ubiquitin in trans for nonubiquitinated cargo proteins
CBR868--12R3a	CBR868	EAW315	II	810164	176	CDS	811479	810340	neg/-	NA	S000033196	NA	NA	NA
CBR868--12R3a	CBR868	EAW315	II	810165	175	ORF	811479	810340	neg/-	YBR302C	S000000506	COS2	NA	Endosomal protein involved in turnover of plasma membrane proteins; member of the DUP380 subfamily of conserved, often subtelomeric COS genes; required for the multivesicular vesicle body sorting pathway that internalizes plasma membrane proteins for degradation; Cos proteins provide ubiquitin in trans for nonubiquitinated cargo proteins
CBR868--12R3a	CBR868	EAW315	II	810165	175	CDS	811479	810340	neg/-	NA	S000033196	NA	NA	NA
CBR868--8-R5b	CBR868	EAW299	VII	793252	199	ORF	793053	790459	neg/+	YGR150C	S000003382	CCM1	DMR1|RRG2	Mitochondrial 15S rRNA-binding protein; required for intron removal of COB and COX1 pre-mRNAs; has separable roles in stabilizing mitochondrial 15S rRNA and in maturation of the COB and COX1 mRNAs; contains pentatricopeptide repeat (PPR) motifs; mutant is respiratory deficient and has defective plasma membrane electron transport
CBR868--8-R5b	CBR868	EAW299	VII	793252	199	CDS	793053	790459	neg/+	NA	S000036478	NA	NA	NA
CBR868-5--R2a	CBR868	EAW265	XV	216809	317	ORF	217126	218448	pos/-	YOL059W	S000005420	GPD2	glycerol-3-phosphate dehydrogenase (NAD(+)) GPD2|GPD3	NAD-dependent glycerol 3-phosphate dehydrogenase; expression is controlled by an oxygen-independent signaling pathway required to regulate metabolism under anoxic conditions; located in cytosol and mitochondria; constitutively active but is inactivated via phosphorylation by energy-stress responsive kinase SNF1; GPD2 has a paralog, GPD1, that arose from the whole genome duplication
CBR868-5--R2a	CBR868	EAW265	XV	216809	317	CDS	217126	218448	pos/-	NA	S000032438	NA	NA	NA
Clomipramine--11-R3b	clomipramine	EAW229	VII	14206	49	ORF	14157	12481	neg/+	YGL257C	S000003226	MNT2	alpha-1,3-mannosyltransferase MNT2	Mannosyltransferase; involved in adding the 4th and 5th mannose residues of O-linked glycans
Clomipramine--11-R3b	clomipramine	EAW229	VII	14206	49	CDS	14157	12481	neg/+	NA	S000037390	NA	NA	NA
Clomipramine--4R2a	clomipramine	EAW328	X	695752	56	ORF	695696	690750	neg/+	YJR140C	S000003901	HIR3	HPC1	Subunit of the HIR complex; a nucleosome assembly complex involved in regulation of histone gene transcription; involved in position-dependent gene silencing and nucleosome reassembly; ortholog of human CABIN1 protein
Clomipramine--4R2a	clomipramine	EAW328	X	695752	56	CDS	695696	690750	neg/+	NA	S000032216	NA	NA	NA
Clomipramine--4R2a	clomipramine	EAW328	X	695752	154	ORF	695906	696949	pos/-	YJR141W	S000003902	IPA1	putative polyadenylation protein	Essential protein of unknown function
Clomipramine--4R2a	clomipramine	EAW328	X	695752	154	CDS	695906	696949	pos/-	NA	S000033127	NA	NA	NA
Clomipramine--6R2b	clomipramine	EAW329	I	49	489	ORF	538	792	pos/-	YAL068W-A	S000028594	NA	NA	Dubious open reading frame; unlikely to encode a functional protein, based on available experimental and comparative sequence data; identified by gene-trapping, microarray-based expression analysis, and genome-wide homology searching
Clomipramine--6R2b	clomipramine	EAW329	I	49	489	CDS	538	792	pos/-	NA	S000031372	NA	NA	NA
Clomipramine--6R2b	clomipramine	EAW329	I	55	483	ORF	538	792	pos/-	YAL068W-A	S000028594	NA	NA	Dubious open reading frame; unlikely to encode a functional protein, based on available experimental and comparative sequence data; identified by gene-trapping, microarray-based expression analysis, and genome-wide homology searching
Clomipramine--6R2b	clomipramine	EAW329	I	55	483	CDS	538	792	pos/-	NA	S000031372	NA	NA	NA
Clomipramine--9R2a	clomipramine	EAW330	XIII	500935	247	ORF	500688	499456	neg/+	YMR116C	S000004722	ASC1	RACK1|guanine nucleotide-binding protein subunit beta|ASU9|NAD1|CPC2	G-protein beta subunit and guanine dissociation inhibitor for Gpa2p; ortholog of RACK1 that inhibits translation; core component of the small (40S) ribosomal subunit; required to prevent frameshifting at ribosomes stalled at repeated CGA codons; regulates P-body formation induced by replication stress; represses Gcn4p in the absence of amino acid starvation
Clomipramine--9R2a	clomipramine	EAW330	XIII	500935	247	CDS	500688	500152	neg/+	NA	S000031293	NA	NA	NA
Clomipramine--9R2a	clomipramine	EAW330	XIII	500935	315	ORF	501891	501250	neg/-	YMR117C	S000004723	SPC24	kinetochore-associated Ndc80 complex subunit SPC24	Component of the kinetochore-associated Ndc80 complex; involved in chromosome segregation, spindle checkpoint activity, and kinetochore clustering; evolutionarily conserved; other members include Ndc80p, Nuf2p, Spc24p, and Spc25p
Clomipramine--9R2a	clomipramine	EAW330	XIII	500935	315	CDS	501891	501250	neg/-	NA	S000031427	NA	NA	NA
CHX--Cy73-2	cycloheximide	EAW001	V	189350	39	ORF	188277	189311	pos/+	YER016W	S000000818	BIM1	microtubule-binding protein BIM1|EB1|YEB1	Microtubule plus end-tracking protein; together with Kar9p makes up the cortical microtubule capture site and delays the exit from mitosis when the spindle is oriented abnormally; homolog of human end binding protein 1 (EB1)
CHX--Cy73-2	cycloheximide	EAW001	V	189350	39	CDS	188277	189311	pos/+	NA	S000031017	NA	NA	NA
CHX--Cy73-2	cycloheximide	EAW001	V	189350	153	ORF	191788	189503	neg/-	YER017C	S000000819	AFG3	AAA family ATPase AFG3|YTA10	Mitochondrial inner membrane m-AAA protease component; mediates degradation of misfolded or unassembled proteins; also required for correct assembly of mitochondrial enzyme complexes; involved in cytoplasmic mRNA translation and aging; expression of human homolog AFG3L2 can complement yeast yta12 afg3 double mutant
CHX--Cy73-2	cycloheximide	EAW001	V	189350	153	CDS	191788	189503	neg/-	NA	S000031051	NA	NA	NA
CHX--Cy73-2	cycloheximide	EAW001	XV	839016	56	ORF	837674	838960	pos/+	YOR274W	S000005800	MOD5	tRNA dimethylallyltransferase|[MOD+]	Delta 2-isopentenyl pyrophosphate:tRNA isopentenyl transferase; required for biosynthesis of isopentenyladenosine in mitochondrial and cytoplasmic tRNAs; also has a role in tRNA gene-mediated silencing; gene encodes two isozymic forms; converts to a prion form, prion conversion contributes to azole antifungal resistance by upregulating ergosterol biosynthesis; homolog of human TRIT1, a mutation i…
CHX--Cy73-2	cycloheximide	EAW001	XV	839016	56	CDS	837674	838960	pos/+	NA	S000030255	NA	NA	NA
CHX--Cy73-2	cycloheximide	EAW001	XV	839016	68	ORF	841069	839084	neg/-	YOR275C	S000005801	RIM20	NA	Protein involved in proteolytic activation of Rim101p; part of response to alkaline pH; PalA/AIP1/Alix family member; interaction with the ESCRT-III subunit Snf7p suggests a relationship between pH response and multivesicular body formation
CHX--Cy73-2	cycloheximide	EAW001	XV	839016	68	CDS	841069	839084	neg/-	NA	S000030312	NA	NA	NA
DDD01027481--20-R4a	DDD01027481	EAW432	XVI	700490	476	ORF	698869	700014	pos/+	YPR079W	S000006283	MRL1	NA	Membrane protein; has similarity to mammalian mannose-6-phosphate receptors; possibly functions as a sorting receptor in the delivery of vacuolar hydrolases; protein abundance increases in response to DNA replication stress
DDD01027481--20-R4a	DDD01027481	EAW432	XVI	700490	476	CDS	698869	700014	pos/+	NA	S000035534	NA	NA	NA
DDD01027481--20-R4a	DDD01027481	EAW432	XVI	700490	104	ORF	700594	701970	pos/-	YPR080W	S000006284	TEF1	translation elongation factor EF-1 alpha|eEF1A|EF-1 alpha	Translational elongation factor EF-1 alpha; in the GTP-bound active form, binds to and delivers aminoacylated tRNA to the A-site of ribosomes for elongation of nascent polypeptides; associates with vacuolar Rho1p GTPase; may also have a role in tRNA re-export from the nucleus; TEF1 has a paralog, TEF2, that arose from the whole genome duplication
DDD01027481--20-R4a	DDD01027481	EAW432	XVI	700490	104	CDS	700594	701970	pos/-	NA	S000035186	NA	NA	NA
DDD01027481--22-R4a	DDD01027481	EAW434	X	513890	127	ORF	513763	510239	neg/+	YJR041C	S000003802	URB2	NPA2	Protein required for normal metabolism of the rRNA primary transcript; nucleolar protein; proposed to be involved in ribosome biogenesis
DDD01027481--22-R4a	DDD01027481	EAW434	X	513890	127	CDS	513763	510239	neg/+	NA	S000030713	NA	NA	NA
DDD01027481--22-R4a	DDD01027481	EAW434	X	513890	165	ORF	514055	516289	pos/-	YJR042W	S000003803	NUP85	RAT9	Subunit of the Nup84p subcomplex of the nuclear pore complex (NPC); contributes to nucleocytoplasmic transport and NPC biogenesis and is involved in establishment of a normal nucleocytoplasmic concentration gradient of the GTPase Gsp1p; also plays roles in several processes that may require localization of genes or chromosomes at the nuclear periphery, including double-strand break repair, transc…
DDD01027481--22-R4a	DDD01027481	EAW434	X	513890	165	CDS	514055	516289	pos/-	NA	S000030892	NA	NA	NA
DDD01035522--1R2a	DDD01035522	EAW901	I	175614	284	ORF	174998	175330	pos/+	YAR019W-A	S000028735	NA	NA	Dubious open reading frame; unlikely to encode a functional protein, based on available experimental and comparative sequence data; partially overlaps ORF CDC15/YAR019C
DDD01035522--1R2a	DDD01035522	EAW901	I	175614	284	CDS	174998	175330	pos/+	NA	S000033379	NA	NA	NA
DDD01035522--1R2a	DDD01035522	EAW901	I	175614	479	ORF	175135	172211	neg/+	YAR019C	S000000072	CDC15	serine/threonine protein kinase CDC15|LYT1	Protein kinase of the Mitotic Exit Network; localized to the spindle pole bodies at late anaphase; promotes mitotic exit by directly switching on the kinase activity of Dbf2p; required for spindle disassembly after meiosis II; relocalizes to the cytoplasm upon DNA replication stress
DDD01035522--1R2a	DDD01035522	EAW901	I	175614	479	CDS	175135	172211	neg/+	NA	S000032794	NA	NA	NA
Doxorubicin-16--R2b	doxorubicin	EAW304	II	96034	152	ORF	95882	93639	neg/+	YBL067C	S000000163	UBP13	ubiquitin-specific protease UBP13	Ubiquitin-specific protease that cleaves Ub-protein fusions; UBP13 has a paralog, UBP9, that arose from the whole genome duplication
Doxorubicin-16--R2b	doxorubicin	EAW304	II	96034	152	CDS	95882	93639	neg/+	NA	S000030367	NA	NA	NA
Doxorubicin-16--R2b	doxorubicin	EAW304	III	236804	482	ORF	236322	233125	neg/+	YCR067C	S000000663	SED4	NA	Integral ER membrane protein that stimulates Sar1p GTPase activity; involved in COPII vesicle budding through disassociation of coat proteins from membranes onto liposomes; binds Sec16p; SED4 has a paralog, SEC12, that arose from the whole genome duplication
Doxorubicin-16--R2b	doxorubicin	EAW304	III	236804	482	CDS	236322	233125	neg/+	NA	S000033324	NA	NA	NA
Doxorubicin-16--R2b	doxorubicin	EAW304	III	236804	410	ORF	237214	238776	pos/-	YCR068W	S000000664	ATG15	triglyceride lipase ATG15|CVT17|AUT5	Phospholipase; preferentially hydrolyses phosphatidylserine, with minor activity against cardiolipin and phosphatidylethanolamine; required for lysis of autophagic and CVT bodies; targeted to intravacuolar vesicles during autophagy via the multivesicular body (MVB) pathway; required for the maintenance of lipid droplet quantity after the diauxic shift; regulates lipolysis; expression regulated by…
Doxorubicin-16--R2b	doxorubicin	EAW304	III	236804	410	CDS	237214	238776	pos/-	NA	S000034292	NA	NA	NA
Doxorubicin-16--R2b	doxorubicin	EAW304	IV	1494413	173	ORF	1494586	1495857	pos/-	YDR528W	S000002936	HLR1	NA	Protein involved in regulation of cell wall composition and integrity; also involved in cell wall response to osmotic stress; overproduction suppresses a lysis sensitive PKC mutation; HLR1 has a paralog, LRE1, that arose from the whole genome duplication
Doxorubicin-16--R2b	doxorubicin	EAW304	IV	1494413	173	CDS	1494586	1495857	pos/-	NA	S000030394	NA	NA	NA
Doxorubicin-16--R2b	doxorubicin	EAW304	V	148091	112	ORF	146951	147979	pos/+	YEL004W	S000000730	YEA4	NA	Uridine diphosphate-N-acetylglucosamine (UDP-GlcNAc) transporter; required for cell wall chitin synthesis; localized to the ER
Doxorubicin-16--R2b	doxorubicin	EAW304	V	148091	112	CDS	146951	147979	pos/+	NA	S000030440	NA	NA	NA
Doxorubicin-16--R2b	doxorubicin	EAW304	V	148091	85	ORF	148176	148599	pos/-	YEL003W	S000000729	GIM4	tubulin-binding prefolding complex subunit GIM4|PFD2	Subunit of the heterohexameric cochaperone prefoldin complex; complex binds specifically to cytosolic chaperonin and transfers target proteins to it
Doxorubicin-16--R2b	doxorubicin	EAW304	V	148091	85	CDS	148176	148194	pos/-	NA	S000030310	NA	NA	NA
Doxorubicin-16--R2b	doxorubicin	EAW304	V	148091	192	CDS	148283	148599	pos/-	NA	S000123269	NA	NA	NA
Doxorubicin-16--R2b	doxorubicin	EAW304	V	148091	104	intron	148195	148282	pos/-	NA	S000123268	NA	NA	NA
Doxorubicin-16--R2b	doxorubicin	EAW304	VII	124375	77	ORF	123591	124298	pos/+	YGL198W	S000003166	YIP4	NA	Protein that interacts with Rab GTPases; localized to late Golgi vesicles; computational analysis of large-scale protein-protein interaction data suggests a possible role in vesicle-mediated transport
Doxorubicin-16--R2b	doxorubicin	EAW304	VII	124375	77	CDS	123591	124298	pos/+	NA	S000034057	NA	NA	NA
Doxorubicin-16--R2b	doxorubicin	EAW304	VII	124375	333	ORF	124042	123572	neg/+	YGL199C	S000003167	NA	NA	Dubious open reading frame; unlikely to encode a functional protein, based on available experimental and comparative sequence data; partially overlaps the verified ORF YIP4/YGL198W
Doxorubicin-16--R2b	doxorubicin	EAW304	VII	124375	333	CDS	124042	123572	neg/+	NA	S000034896	NA	NA	NA
Doxorubicin-16--R2b	doxorubicin	EAW304	VII	124375	323	ORF	124698	129161	pos/-	YGL197W	S000003165	MDS3	NA	Putative component of the TOR regulatory pathway; negative regulator of early meiotic gene expression; required, with Pmd1p, for growth under alkaline conditions; has an N-terminal kelch-like domain; MDS3 has a paralog, PMD1, that arose from the whole genome duplication
Doxorubicin-16--R2b	doxorubicin	EAW304	VII	124375	323	CDS	124698	129161	pos/-	NA	S000033900	NA	NA	NA
Doxorubicin-16--R2b	doxorubicin	EAW304	VII	1024993	232	ORF	1022656	1024761	pos/+	YGR266W	S000003498	NA	NA	Protein of unknown function; predicted to contain a single transmembrane domain; mutant has increased aneuploidy tolerance; localized to both the mitochondrial outer membrane and the plasma membrane; protein abundance increases in response to DNA replication stress
Doxorubicin-16--R2b	doxorubicin	EAW304	VII	1024993	232	CDS	1022656	1024761	pos/+	NA	S000036991	NA	NA	NA
Doxorubicin-16--R2b	doxorubicin	EAW304	VII	1024993	11	ORF	1025735	1025004	neg/-	YGR267C	S000003499	FOL2	GTP cyclohydrolase I	GTP-cyclohydrolase I, catalyzes first step in folic acid biosynthesis; human homolog GCH1 is implicated in dopa-responsive dystonia (DRD), and can complement yeast null mutant
Doxorubicin-16--R2b	doxorubicin	EAW304	VII	1024993	11	CDS	1025735	1025004	neg/-	NA	S000037019	NA	NA	NA
Doxorubicin-16--R2b	doxorubicin	EAW304	XI	237424	354	ORF	236141	237070	pos/+	YKL107W	S000001590	NA	putative short-chain dehydrogenase/reductase	Putative short-chain dehydrogenase/reductase; proposed to be a palmitoylated membrane protein
Doxorubicin-16--R2b	doxorubicin	EAW304	XI	237424	354	CDS	236141	237070	pos/+	NA	S000032626	NA	NA	NA
Doxorubicin-16--R2b	doxorubicin	EAW304	XI	237424	158	ORF	237266	237147	neg/+	YKL106C-A	S000007616	NA	NA	Putative protein of unknown function; identified by homology to uncharacterized proteins in other fungi
Doxorubicin-16--R2b	doxorubicin	EAW304	XI	237424	158	CDS	237266	237147	neg/+	NA	S000037214	NA	NA	NA
Doxorubicin-16--R2b	doxorubicin	EAW304	XI	237424	112	ORF	237536	238891	pos/-	YKL106W	S000001589	AAT1	aspartate transaminase AAT1	Mitochondrial aspartate aminotransferase; catalyzes the conversion of oxaloacetate to aspartate in aspartate and asparagine biosynthesis
Doxorubicin-16--R2b	doxorubicin	EAW304	XI	237424	112	CDS	237536	238891	pos/-	NA	S000031616	NA	NA	NA
Doxorubicin-16--R2b	doxorubicin	EAW304	XI	638422	136	ORF	635851	638286	pos/+	YKR099W	S000001807	BAS1	NA	Myb-related transcription factor; involved in regulating basal and induced expression of genes of the purine and histidine biosynthesis pathways; also involved in regulation of meiotic recombination at specific genes
Doxorubicin-16--R2b	doxorubicin	EAW304	XI	638422	136	CDS	635851	638286	pos/+	NA	S000036756	NA	NA	NA
Doxorubicin-16--R2b	doxorubicin	EAW304	XI	638422	479	ORF	639968	638901	neg/-	YKR100C	S000001808	SKG1	YKR099C-A	Transmembrane protein with a role in cell wall polymer composition; localizes on inner surface of plasma membrane at bud and in daughter cell; SKG1 has a paralog, AIM20, that arose from the whole genome duplication
Doxorubicin-16--R2b	doxorubicin	EAW304	XI	638422	479	CDS	639968	638901	neg/-	NA	S000033006	NA	NA	NA
Doxorubicin-16--R2b	doxorubicin	EAW304	XII	223309	250	ORF	223059	222685	neg/+	YLR037C	S000004027	PAU23	seripauperin PAU23|DAN2	Cell wall mannoprotein; has similarity to Tir1p, Tir2p, Tir3p, and Tir4p; member of the seripauperin multigene family encoded mainly in subtelomeric regions; expressed under anaerobic conditions, completely repressed during aerobic growth
Doxorubicin-16--R2b	doxorubicin	EAW304	XII	223309	250	CDS	223059	222685	neg/+	NA	S000036588	NA	NA	NA
Doxorubicin-16--R2b	doxorubicin	EAW304	XV	324488	124	ORF	324364	323411	neg/+	YOL002C	S000005362	IZH2	PAQR-type receptor|PHO36	Plasma membrane receptor for plant antifungal osmotin; involved in zinc ion homeostasis, apoptosis; negatively regulates ZRT1 and other functionally divergent genes through CCCTC promoter motif (IzRE); modulates FET3 activity in iron-independent manner; affects gene expression by influencing balance of competition between Msn2p/Msn4p and Nrg1p/Nrg2p for binding to IzRE; transcription regulated by…
Doxorubicin-16--R2b	doxorubicin	EAW304	XV	324488	124	CDS	324364	323411	neg/+	NA	S000034704	NA	NA	NA
Doxorubicin-16--R2b	doxorubicin	EAW304	XV	462157	341	ORF	461502	461816	pos/+	YOR072W	S000005598	NA	YOR29-23	Dubious open reading frame; unlikely to encode a functional protein, based on available experimental and comparative sequence data; partially overlaps the dubious gene YOR072W-A; diploid deletion strains are methotrexate, paraquat and wortmannin sensitive
Doxorubicin-16--R2b	doxorubicin	EAW304	XV	462157	341	CDS	461502	461816	pos/+	NA	S000034814	NA	NA	NA
Doxorubicin-16--R2b	doxorubicin	EAW304	XV	462157	118	ORF	461791	462039	pos/+	YOR072W-A	S000028582	NA	NA	Dubious open reading frame; unlikely to encode a functional protein, based on available experimental and comparative sequence data; partially overlaps the uncharacterized ORF YOR072W; originally identified by fungal homology and RT-PCR
Doxorubicin-16--R2b	doxorubicin	EAW304	XV	462157	118	CDS	461791	462039	pos/+	NA	S000031329	NA	NA	NA
Doxorubicin-16--R2b	doxorubicin	EAW304	XV	661903	229	ORF	661674	659815	neg/+	YOR175C	S000005701	ALE1	lysophospholipid acyltransferase|LCA1|LPT1|SLC4	Broad-specificity lysophospholipid acyltransferase; part of MBOAT family of membrane-bound O-acyltransferases; key component of Lands cycle; may have role in fatty acid exchange at sn-2 position of mature glycerophospholipids
Doxorubicin-16--R2b	doxorubicin	EAW304	XV	661903	229	CDS	661674	659815	neg/+	NA	S000035274	NA	NA	NA
Doxorubicin-16--R2b	doxorubicin	EAW304	XV	661903	498	ORF	662401	663582	pos/-	YOR176W	S000005702	HEM15	ferrochelatase HEM15	Ferrochelatase; a mitochondrial inner membrane protein, catalyzes insertion of ferrous iron into protoporphyrin IX, the eighth and final step in the heme biosynthetic pathway; human homolog FECH can complement yeast mutant and allow growth of haploid null after sporulation of a heterozygous diploid
Doxorubicin-16--R2b	doxorubicin	EAW304	XV	661903	498	CDS	662401	663582	pos/-	NA	S000036250	NA	NA	NA
Doxorubicin-16--R2b	doxorubicin	EAW304	XVI	491460	96	ORF	491364	488887	neg/+	YPL032C	S000005953	SVL3	NA	Protein of unknown function; mutant phenotype suggests a potential role in vacuolar function; green fluorescent protein (GFP)-fusion protein localizes to the cell periphery, cytoplasm, bud, and bud neck; relocalizes from bud neck to cytoplasm upon DNA replication stress; SVL3 has a paralog, PAM1, that arose from the whole genome duplication
Doxorubicin-16--R2b	doxorubicin	EAW304	XVI	491460	96	CDS	491364	488887	neg/+	NA	S000030938	NA	NA	NA
Everolimus--R3d-2	everolimus	EAW502	XII	289577	327	ORF	287916	289250	pos/+	YLR080W	S000004070	EMP46	NA	Integral membrane component of ER-derived COPII-coated vesicles; functions in ER to Golgi transport; EMP46 has a paralog, EMP47, that arose from the whole genome duplication
Everolimus--R3d-2	everolimus	EAW502	XII	289577	327	CDS	287916	289250	pos/+	NA	S000037384	NA	NA	NA
Everolimus--R3d-2	everolimus	EAW502	XII	289577	133	ARS	289315	289444	pos/+	ARS1212	S000118472	NA	ARSXII-289	Late-firing chromosomal replication origin
Everolimus--R3d-2	everolimus	EAW502	XII	289577	155	ARS consensus sequence	289422	289406	neg/+	NA	S000178134	NA	NA	NA
Everolimus--R5d-2	everolimus	EAW503	XIII	608349	209	ORF	605981	608140	pos/+	YMR172W	S000004783	HOT1	NA	Transcription factor for glycerol biosynthetic genes; required for the transient induction of glycerol biosynthetic genes GPD1 and GPP2 in response to high osmolarity; targets Hog1p to osmostress responsive promoters; has similarity to Msn1p and Gcr1p
Everolimus--R5d-2	everolimus	EAW503	XIII	608349	209	CDS	605981	608140	pos/+	NA	S000031822	NA	NA	NA
Everolimus--R5d-2	everolimus	EAW503	XIII	608349	138	ORF	608211	607828	neg/+	YMR172C-A	S000004782	NA	NA	Dubious open reading frame; unlikely to encode a functional protein, based on available experimental and comparative sequence data; almost completely overlaps 3' end of ORF HOT1/YMR172W
Everolimus--R5d-2	everolimus	EAW503	XIII	608349	138	CDS	608211	607828	neg/+	NA	S000034962	NA	NA	NA
Everolimus--R5d-2	everolimus	EAW503	XIII	608349	340	ORF	608689	609981	pos/-	YMR173W	S000004784	DDR48	DNA damage-responsive protein 48|FSP	DNA damage-responsive protein; expression is increased in response to heat-shock stress or treatments that produce DNA lesions; contains multiple repeats of the amino acid sequence NNNDSYGS; protein abundance increases in response to DNA replication stress
Everolimus--R5d-2	everolimus	EAW503	XIII	608349	340	CDS	608689	609981	pos/-	NA	S000031955	NA	NA	NA
Fly--4Res1a	flucytosine	EAW145	IV	476185	196	ORF	474046	475989	pos/+	YDR014W	S000002421	RAD61	WPL1	Subunit of a complex that inhibits sister chromatid cohesion; also negatively regulates chromosome condensation; inhibited by Eco1p-acetylated cohesin subunits Smc3p and Mcd1p; binds Smc3p ATPase head of cohesin; related to the human Wapl protein that controls the association of cohesin with chromatin
Fly--4Res1a	flucytosine	EAW145	IV	476185	196	CDS	474046	475989	pos/+	NA	S000030660	NA	NA	NA
Fly--4Res1a	flucytosine	EAW145	XIII	297158	420	ORF	296738	295179	neg/+	YMR013C	S000004615	SEC59	dolichol kinase	Dolichol kinase; catalyzes the terminal step in dolichyl monophosphate (Dol-P) biosynthesis; required for viability and for normal rates of lipid intermediate synthesis and protein N-glycosylation
Fly--4Res1a	flucytosine	EAW145	XIII	297158	420	CDS	296738	295179	neg/+	NA	S000035477	NA	NA	NA
Fly--4Res1a	flucytosine	EAW145	XIII	297158	120	snoRNA gene	297278	297364	pos/-	snR78	S000007312	SNR78	Z8	C/D box small nucleolar RNA (snoRNA); guides 2'-O-methylation of large subunit (LSU) rRNA at position U2421
Fly--4Res1a	flucytosine	EAW145	XIII	297158	120	noncoding exon	297278	297364	pos/-	NA	S000031835	NA	NA	NA
Fly--4Res1a	flucytosine	EAW145	XIII	297158	348	snoRNA gene	297506	297593	pos/-	snR77	S000007311	SNR77	Z7	C/D box small nucleolar RNA (snoRNA); guides 2'-O-methylation of small subunit (SSU) rRNA at position U578
Fly--4Res1a	flucytosine	EAW145	XIII	297158	348	noncoding exon	297506	297593	pos/-	NA	S000031791	NA	NA	NA
GNFPf1618--5b	GNF-Pf-1618	EAW348	XIII	778621	54	ORF	778001	778567	pos/+	YMR255W	S000004868	GFD1	NA	Coiled-coiled protein of unknown function; identified as a high-copy suppressor of a dbp5 mutation; protein abundance increases in response to DNA replication stress
GNFPf1618--5b	GNF-Pf-1618	EAW348	XIII	778621	54	CDS	778001	778567	pos/+	NA	S000030249	NA	NA	NA
GNFPf1618--5b	GNF-Pf-1618	EAW348	XIII	778621	324	ORF	779127	778945	neg/-	YMR256C	S000004869	COX7	cytochrome c oxidase subunit VII	Subunit VII of cytochrome c oxidase (Complex IV); Complex IV is the terminal member of the mitochondrial inner membrane electron transport chain
GNFPf1618--5b	GNF-Pf-1618	EAW348	XIII	778621	324	CDS	779127	778945	neg/-	NA	S000030343	NA	NA	NA
GNFpf1618--6R2a	GNF-Pf-1618	EAW248	II	310421	108	ORF	310313	309081	neg/+	YBR036C	S000000240	CSG2	mannosylinositol phosphorylceramide synthase regulatory subunit|CLS2	Endoplasmic reticulum membrane protein; required for mannosylation of inositolphosphorylceramide and for growth at high calcium concentrations; protein abundance increases in response to DNA replication stress
GNFpf1618--6R2a	GNF-Pf-1618	EAW248	II	310421	108	CDS	310313	309081	neg/+	NA	S000030091	NA	NA	NA
GNFpf1618--6R2a	GNF-Pf-1618	EAW248	II	310421	144	ORF	311452	310565	neg/-	YBR037C	S000000241	SCO1	Cu-binding protein SCO1|PET161	Copper-binding protein of mitochondrial inner membrane; required for cytochrome c oxidase activity and respiration; may function to deliver copper to cytochrome c oxidase; similar to thioredoxins; SCO1 has a paralog, SCO2, that arose from the whole genome duplication
GNFpf1618--6R2a	GNF-Pf-1618	EAW248	II	310421	144	CDS	311452	310565	neg/-	NA	S000030247	NA	NA	NA
GNFpf1618--6R2a	GNF-Pf-1618	EAW248	VIII	484612	12	ORF	484028	484600	pos/+	YHR189W	S000001232	PTH1	aminoacyl-tRNA hydrolase|PTH	One of two mitochondrially-localized peptidyl-tRNA hydrolases; dispensable for respiratory growth on rich medium, but required for respiratory growth on minimal medium; see also PTH2
GNFpf1618--6R2a	GNF-Pf-1618	EAW248	VIII	484612	12	CDS	484028	484600	pos/+	NA	S000034422	NA	NA	NA
GNFpf1618--6R2a	GNF-Pf-1618	EAW248	VIII	484612	233	ORF	484845	486179	pos/-	YHR190W	S000001233	ERG9	bifunctional farnesyl-diphosphate farnesyltransferase/squalene synthase	Farnesyl-diphosphate farnesyl transferase (squalene synthase); joins two farnesyl pyrophosphate moieties to form squalene in the sterol biosynthesis pathway
GNFpf1618--6R2a	GNF-Pf-1618	EAW248	VIII	484612	233	CDS	484845	486179	pos/-	NA	S000036394	NA	NA	NA
GNFpf1618--6R2a	GNF-Pf-1618	EAW248	X	90349	252	ORF	90097	89282	neg/+	YJL178C	S000003714	ATG27	ETF1	Type I membrane protein involved in autophagy and the Cvt pathway; may be involved in membrane delivery to the phagophore assembly site
GNFpf1618--6R2a	GNF-Pf-1618	EAW248	X	90349	252	CDS	90097	89282	neg/+	NA	S000033739	NA	NA	NA
GNFpf1618--6R2a	GNF-Pf-1618	EAW248	X	90349	437	ORF	90786	91657	pos/-	YJL177W	S000003713	RPL17B	uL22|ribosomal 60S subunit protein L17B|L22|YL17|L20B|L17B	Ribosomal 60S subunit protein L17B; required for processing of 27SB pre-rRNA and formation of stable 66S assembly intermediates; homologous to mammalian ribosomal protein L17 and bacterial L22; RPL17B has a paralog, RPL17A, that arose from the whole genome duplication
GNFpf1618--6R2a	GNF-Pf-1618	EAW248	X	90349	437	CDS	90786	91094	pos/-	NA	S000033683	NA	NA	NA
GNFpf1618--6R2a	GNF-Pf-1618	EAW248	X	339417	148	ORF	338271	339269	pos/+	YJL052W	S000003588	TDH1	glyceraldehyde-3-phosphate dehydrogenase (phosphorylating) TDH1|GAPDH|GLD3	Glyceraldehyde-3-phosphate dehydrogenase (GAPDH), isozyme 1; involved in glycolysis and gluconeogenesis; tetramer that catalyzes the reaction of glyceraldehyde-3-phosphate to 1,3 bis-phosphoglycerate; detected in the cytoplasm and cell wall; protein abundance increases in response to DNA replication stress; GAPDH-derived antimicrobial peptides secreted by S. cerevisiae are active against a wide v…
GNFpf1618--6R2a	GNF-Pf-1618	EAW248	X	339417	148	CDS	338271	339269	pos/+	NA	S000031373	NA	NA	NA
GNFpf1618--6R2a	GNF-Pf-1618	EAW248	X	339417	370	ORF	339787	342255	pos/-	YJL051W	S000003587	IRC8	NA	Bud tip localized protein of unknown function; mRNA is targeted to the bud by a She2p dependent transport system; mRNA is cell cycle regulated via Fkh2p, peaking in G2/M phase; null mutant displays increased levels of spontaneous Rad52p foc
GNFpf1618--6R2a	GNF-Pf-1618	EAW248	X	339417	370	CDS	339787	342255	pos/-	NA	S000030449	NA	NA	NA
GNFpf1618--6R2a	GNF-Pf-1618	EAW248	XVI	899677	10	ORF	899667	897361	neg/+	YPR181C	S000006385	SEC23	GTPase-activating protein SEC23	GTPase-activating protein, stimulates the GTPase activity of Sar1p; component of the Sec23p-Sec24p heterodimer of the COPII vesicle coat, involved in ER to Golgi transport; substrate of Ubp3/Bre5 complex; ubiquitylated by Ub-ligase Rsp5p; proteasome-mediated degradation of Sec23p is regulated by Cdc48p
GNFpf1618--6R2a	GNF-Pf-1618	EAW248	XVI	899677	10	CDS	899667	897361	neg/+	NA	S000030311	NA	NA	NA
GNFpf1618--7R2b	GNF-Pf-1618	EAW249	IV	7879	65	ORF	5985	7814	pos/+	YDL247W	S000002406	MPH2	alpha-glucoside permease	Alpha-glucoside permease; transports maltose, maltotriose, alpha-methylglucoside, and turanose; almost identical to Mph3p; encoded in a subtelomeric position in a region likely to have undergone duplication
GNFpf1618--7R2b	GNF-Pf-1618	EAW249	IV	7879	65	CDS	5985	7814	pos/+	NA	S000035265	NA	NA	NA
GNFpf1618--7R2b	GNF-Pf-1618	EAW249	VIII	447631	26	ORF	445713	447605	pos/+	YHR171W	S000001214	ATG7	APG11|APG7|CVT2	Autophagy-related protein and dual specificity member of the E1 family; mediates the attachment of Atg12p to Atg5p and Atg8p to phosphatidylethanolamine which are required steps in autophagosome formation; E1 enzymes are also known as ubiquitin-activating enzymes; involved in methionine restriction extension of chronological lifespan in an autophagy-dependent manner
GNFpf1618--7R2b	GNF-Pf-1618	EAW249	VIII	447631	26	CDS	445713	447605	pos/+	NA	S000036922	NA	NA	NA
GNFpf1618--7R2b	GNF-Pf-1618	EAW249	VIII	447631	83	ARS	447714	447795	pos/-	ARS820	S000118361	NA	ARSVIII-448	Autonomously Replicating Sequence
GNFpf1618--7R2b	GNF-Pf-1618	EAW249	VIII	447631	146	ARS consensus sequence	447793	447777	neg/-	NA	S000178110	NA	NA	NA
GNFpf1618--7R2b	GNF-Pf-1618	EAW249	XV	507783	278	ORF	507505	506978	neg/+	YOR097C	S000005623	NA	NA	Putative protein of unknown function; identified as interacting with Hsp82p in a high-throughput two-hybrid screen; YOR097C is not an essential gene
GNFpf1618--7R2b	GNF-Pf-1618	EAW249	XV	507783	278	CDS	507505	506978	neg/+	NA	S000035307	NA	NA	NA
GNFpf1618--7R2b	GNF-Pf-1618	EAW249	XV	507783	165	ORF	511178	507948	neg/-	YOR098C	S000005624	NUP1	FG-nucleoporin NUP1	FG-nucleoporin component of central core of the nuclear pore complex; contributes directly to nucleocytoplasmic transport and maintenance of thenuclear pore complex (NPC) permeability barrier; possible karyopherin release factor that accelerates release of karyopherin-cargo complexes after transport across NPC; both NUP1 and NUP60 are homologous to human NUP153
GNFpf1618--7R2b	GNF-Pf-1618	EAW249	XV	507783	165	CDS	511178	507948	neg/-	NA	S000035367	NA	NA	NA
GNFpf1618--7R2b	GNF-Pf-1618	EAW249	XVI	893763	34	ORF	892332	893729	pos/+	YPR178W	S000006382	PRP4	U4/U6-U5 snRNP complex subunit PRP4|RNA4	Splicing factor; component of the U4/U6-U5 snRNP complex
GNFpf1618--7R2b	GNF-Pf-1618	EAW249	XVI	893763	34	CDS	892332	893729	pos/+	NA	S000036653	NA	NA	NA
GNFpf1618--7R2b	GNF-Pf-1618	EAW249	XVI	893763	34	ORF	895764	893797	neg/-	YPR179C	S000006383	HDA3	PLO1	Subunit of the HDA1 histone deacetylase complex; possibly tetrameric trichostatin A-sensitive class II histone deacetylase complex contains Hda1p homodimer and an Hda2p-Hda3p heterodimer; required for the activity of the complex; relocalizes to the cytosol in response to hypoxia; similar to Hda2p
GNFpf1618--7R2b	GNF-Pf-1618	EAW249	XVI	893763	34	CDS	895764	893797	neg/-	NA	S000036672	NA	NA	NA
GNFpf2740--15_R5a	GNF-Pf-2740	EAW211	XII	1071524	122	telomeric repeat	1071646	1071653	pos/-	NA	S000028983	NA	NA	Internal telomeric repeats on the right arm of Chromosome XII
GNFpf2740--15_R5a	GNF-Pf-2740	EAW211	XII	1071524	130	Y prime element	1071654	1078177	pos/-	NA	S000028987	NA	NA	Long telomeric Y' element on the right arm of Chromosome XII; more end-proximal of two long telomeric Y' elements; contains an ARS consensus sequence, a region of 36-bp repeats, ORFs YRF1-5/YLR467W and YLR467C-A, and part of ORF YLR466C-B
GNFpf2740--15_R5a	GNF-Pf-2740	EAW211	XII	1071524	289	ORF	1067087	1071235	pos/+	YLR466W	S000004458	YRF1-4	Y' element ATP-dependent helicase protein 1 copy 4|YRF1	Helicase encoded by the Y' element of subtelomeric regions; highly expressed in the mutants lacking the telomerase component TLC1; potentially phosphorylated by Cdc28p
GNFpf2740--15_R5a	GNF-Pf-2740	EAW211	XII	1071524	289	CDS	1067087	1071235	pos/+	NA	S000032053	NA	NA	NA
GNFpf2740--15_R5a	GNF-Pf-2740	EAW211	XII	1071524	70	ORF	1071710	1071594	neg/-	YLR466C-B	S000028686	NA	NA	Dubious open reading frame; unlikely to encode a functional protein, based on available experimental and comparative sequence data
GNFpf2740--15_R5a	GNF-Pf-2740	EAW211	XII	1071524	70	CDS	1071710	1071594	neg/-	NA	S000032562	NA	NA	NA
DS7--R10-2	GNF-Pf-2823	EAW059	XIII	837635	129	ARS	837764	837928	pos/-	ARS1331	S000130192	NA	NA	Putative replication origin; identified in multiple array studies, not yet confirmed by plasmid-based assay
DS7--R10-2	GNF-Pf-2823	EAW059	XIII	837635	293	tRNA gene	837928	838016	pos/-	tY(GUA)M2	S000006784	SUP8	NA	Tyrosine tRNA (tRNA-Tyr), predicted by tRNAscan-SE analysis; can mutate to suppress ochre nonsense mutations
DS7--R10-2	GNF-Pf-2823	EAW059	XIII	837635	332	intron	837967	837980	pos/-	NA	S000032300	NA	NA	NA
DS7--R10-2	GNF-Pf-2823	EAW059	XIII	837635	293	noncoding exon	837928	837966	pos/-	NA	S000032298	NA	NA	NA
DS7--R10-2	GNF-Pf-2823	EAW059	XIII	837635	346	noncoding exon	837981	838016	pos/-	NA	S000032299	NA	NA	NA
DS5--R2-2	GNF-Pf-3333	EAW061	VII	148205	24	ORF	148588	148229	neg/-	YGL189C	S000003157	RPS26A	eS26|ribosomal 40S subunit protein S26A|S26e|S26A|RPS26	Protein component of the small (40S) ribosomal subunit; homologous to mammalian ribosomal protein S26, no bacterial homolog; RPS26A has a paralog, RPS26B, that arose from the whole genome duplication; human homolog can partially complement an RPS26A, RPS26B double null mutant; mutations in the human gene are associated with Diamond-Blackfan anemia
DS5--R2-2	GNF-Pf-3333	EAW061	VII	148205	24	CDS	148588	148229	neg/-	NA	S000031468	NA	NA	NA
DS5--R2-2	GNF-Pf-3333	EAW061	VII	148205	394	five prime UTR intron	148966	148599	neg/-	NA	S000122100	NA	NA	NA
DS28--R9-2	GNF-Pf-3582	EAW065	II	624307	96	ORF	623576	624211	pos/+	YBR201W	S000000405	DER1	derlin	ER membrane protein that promotes export of misfolded polypeptides; required for ER-associated protein degradation of misfolded or unassembled proteins; initiates export of aberrant polypeptides from ER lumen by threading them into ER membrane and routing them to Hrd1p for ubiquitination; function normally requires N-terminal acetylation by NatB; N- and C- termini protrude into cytoplasm; similar…
DS28--R9-2	GNF-Pf-3582	EAW065	II	624307	96	CDS	623576	624211	pos/+	NA	S000030597	NA	NA	NA
DS28--R9-2	GNF-Pf-3582	EAW065	II	624307	186	ORF	624696	624493	neg/-	YBR201C-A	S000087085	NA	NA	Putative protein of unknown function
DS28--R9-2	GNF-Pf-3582	EAW065	II	624307	186	CDS	624696	624493	neg/-	NA	S000087086	NA	NA	NA
DS11--R4-2	GNF-Pf-3703	EAW028	XV	594187	141	ORF	593057	594046	pos/+	YOR142W	S000005668	LSC1	succinate--CoA ligase (GDP-forming) subunit alpha	Alpha subunit of succinyl-CoA ligase; succinyl-CoA ligase is a mitochondrial enzyme of the TCA cycle that catalyzes the nucleotide-dependent conversion of succinyl-CoA to succinate; phosphorylated
DS11--R4-2	GNF-Pf-3703	EAW028	XV	594187	141	CDS	593057	594046	pos/+	NA	S000033682	NA	NA	NA
DS11--R4-2	GNF-Pf-3703	EAW028	XV	594187	167	tRNA gene	594425	594354	neg/-	tG(CCC)O	S000006573	SUF5	NA	Glycine tRNA (tRNA-Gly), predicted by tRNAscan-SE analysis; can mutate to suppress +1 frameshift mutations in glycine codons
DS11--R4-2	GNF-Pf-3703	EAW028	XV	594187	167	noncoding exon	594425	594354	neg/-	NA	S000032361	NA	NA	NA
DS11--R4-2	GNF-Pf-3703	EAW028	XV	594187	325	long terminal repeat	594512	594819	pos/-	YORWdelta12	S000007169	NA	NA	Ty1 LTR
DS27--R3-2	GNF-Pf-3815	EAW071	IV	601815	6	ORF	600793	601809	pos/+	YDR077W	S000002484	SED1	NA	Major stress-induced structural GPI-cell wall glycoprotein; associates with translating ribosomes, possible role in mitochondrial genome maintenance; ORF contains two distinct variable minisatellites; SED1 has a paralog, SPI1, that arose from the whole genome duplication
DS27--R3-2	GNF-Pf-3815	EAW071	IV	601815	6	CDS	600793	601809	pos/+	NA	S000030135	NA	NA	NA
DS27--R3-2	GNF-Pf-3815	EAW071	IV	601815	383	ORF	602869	602198	neg/-	YDR078C	S000002485	SHU2	NA	Component of Shu complex (aka PCSS complex); Shu complex also includes Psy3, Csm2, Shu1, and promotes error-free DNA repair, Shu complex mediates inhibition of Srs2p function; promotes formation of Rad51p filaments; important for both mitotic and meiotic homologous recombination, and contains a conserved SWIM domain that is necessary for both
DS27--R3-2	GNF-Pf-3815	EAW071	IV	601815	383	CDS	602869	602198	neg/-	NA	S000030241	NA	NA	NA
GNFpf3891--11_R3a	GNF-Pf-3891	EAW192	V	278233	69	ORF	276572	278164	pos/+	YER060W-A	S000002958	FCY22	purine-cytosine permease	Putative purine-cytosine permease; very similar to Fcy2p but cannot substitute for its function
GNFpf3891--11_R3a	GNF-Pf-3891	EAW192	V	278233	69	CDS	276572	278164	pos/+	NA	S000032822	NA	NA	NA
GNFpf3891--11_R3a	GNF-Pf-3891	EAW192	V	278233	56	ARS consensus sequence	278177	278161	neg/+	NA	S000178088	NA	NA	NA
GNFpf3891--11_R3a	GNF-Pf-3891	EAW192	V	278233	65	ORF	279626	278298	neg/-	YER061C	S000000863	CEM1	fatty acid synthase CEM1	Mitochondrial beta-keto-acyl synthase; possible role in fatty acid synthesis; required for mitochondrial respiration; human homolog OXSM can complement yeast cem1 null mutant
GNFpf3891--11_R3a	GNF-Pf-3891	EAW192	V	278233	65	CDS	279626	278298	neg/-	NA	S000032319	NA	NA	NA
GNFPf4283--4R2b	GNF-Pf-4283	EAW344	VII	324874	457	ORF	325331	326161	pos/-	YGL096W	S000003064	TOS8	NA	Homeodomain-containing protein and putative transcription factor; found associated with chromatin; target of SBF transcription factor; induced during meiosis and under cell-damaging conditions; TOS8 has a paralog, CUP9, that arose from the whole genome duplication
GNFPf4283--4R2b	GNF-Pf-4283	EAW344	VII	324874	457	CDS	325331	326161	pos/-	NA	S000031260	NA	NA	NA
GNFpf445--1-R3b	GNF-Pf-445	EAW412	III	300779	53	ORF	301299	300832	neg/-	YCR099C	S000000696	NA	NA	Putative protein of unknown function
GNFpf445--1-R3b	GNF-Pf-445	EAW412	III	300779	53	CDS	301299	300832	neg/-	NA	S000031088	NA	NA	NA
GNFpf445--1-R3b	GNF-Pf-445	EAW412	III	300779	492	ORF	302221	301271	neg/-	YCR100C	S000000697	NA	NA	Putative protein of unknown function
GNFpf445--1-R3b	GNF-Pf-445	EAW412	III	300779	492	CDS	302221	301271	neg/-	NA	S000036663	NA	NA	NA
GNFpf445--1-R3b	GNF-Pf-445	EAW412	IV	980698	276	tRNA gene	981055	980974	neg/-	tS(AGA)D2	S000006722	NA	NA	Serine tRNA (tRNA-Ser), predicted by tRNAscan-SE analysis
GNFpf445--1-R3b	GNF-Pf-445	EAW412	IV	980698	276	noncoding exon	981055	980974	neg/-	NA	S000031633	NA	NA	NA
GNFpf445--1-R3b	GNF-Pf-445	EAW412	IV	980698	473	long terminal repeat	981171	981502	pos/-	YDRWdelta19	S000006869	NA	NA	Ty1 LTR
GNFpf445--1-R3b	GNF-Pf-445	EAW412	IV	980698	473	LTR retrotransposon	981171	987125	pos/-	YDRWTy2-3	S000006885	NA	Ty2	Ty2 element, LTR retrotransposon of the Copia (Pseudoviridae) group; contains co-transcribed genes TYA Gag and TYB Pol, encoding proteins involved in structure and function of virus-like particles, flanked by two direct repeats
GNFpf445--1-R3b	GNF-Pf-445	EAW412	XV	738903	371	ORF	738320	738532	pos/+	YOR210W	S000005736	RPB10	DNA-directed RNA polymerase core subunit RPB10|ABC10-beta	RNA polymerase subunit ABC10-beta; common to RNA polymerases I, II, and III
GNFpf445--1-R3b	GNF-Pf-445	EAW412	XV	738903	371	CDS	738320	738532	pos/+	NA	S000037369	NA	NA	NA
GNFpf445--1-R3b	GNF-Pf-445	EAW412	XV	738903	21	ORF	741569	738924	neg/-	YOR211C	S000005737	MGM1	dynamin-related GTPase MGM1|MNA1	Mitochondrial GTPase, present in complex with Ugo1p and Fzo1p; required for mitochondrial morphology, fusion, and genome maintenance; promotes membrane bending; exists as long and short form with different distributions; ratio of long to short forms is regulated by Psd1p; homolog of human OPA1 involved in autosomal dominant optic atrophy
GNFpf445--1-R3b	GNF-Pf-445	EAW412	XV	738903	21	CDS	741569	738924	neg/-	NA	S000037397	NA	NA	NA
GNFpf445--2-R3b	GNF-Pf-445	EAW202	XVI	897301	297	ORF	895961	897004	pos/+	YPR180W	S000006384	AOS1	E1 ubiquitin-activating protein AOS1|RHC31	Subunit of heterodimeric nuclear SUMO activating enzyme E1 with Uba2p; activates Smt3p (SUMO) before its conjugation to proteins (sumoylation), which may play a role in protein targeting; essential for viability; relocalizes to the cytosol in response to hypoxia
GNFpf445--2-R3b	GNF-Pf-445	EAW202	XVI	897301	297	CDS	895961	897004	pos/+	NA	S000030253	NA	NA	NA
GNFpf445--2-R3b	GNF-Pf-445	EAW202	XVI	897301	60	ORF	899667	897361	neg/-	YPR181C	S000006385	SEC23	GTPase-activating protein SEC23	GTPase-activating protein, stimulates the GTPase activity of Sar1p; component of the Sec23p-Sec24p heterodimer of the COPII vesicle coat, involved in ER to Golgi transport; substrate of Ubp3/Bre5 complex; ubiquitylated by Ub-ligase Rsp5p; proteasome-mediated degradation of Sec23p is regulated by Cdc48p
GNFpf445--2-R3b	GNF-Pf-445	EAW202	XVI	897301	60	CDS	899667	897361	neg/-	NA	S000030311	NA	NA	NA
GNFpf445--2-R3b	GNF-Pf-445	EAW202	XVI	897305	301	ORF	895961	897004	pos/+	YPR180W	S000006384	AOS1	E1 ubiquitin-activating protein AOS1|RHC31	Subunit of heterodimeric nuclear SUMO activating enzyme E1 with Uba2p; activates Smt3p (SUMO) before its conjugation to proteins (sumoylation), which may play a role in protein targeting; essential for viability; relocalizes to the cytosol in response to hypoxia
GNFpf445--2-R3b	GNF-Pf-445	EAW202	XVI	897305	301	CDS	895961	897004	pos/+	NA	S000030253	NA	NA	NA
GNFpf445--2-R3b	GNF-Pf-445	EAW202	XVI	897305	56	ORF	899667	897361	neg/-	YPR181C	S000006385	SEC23	GTPase-activating protein SEC23	GTPase-activating protein, stimulates the GTPase activity of Sar1p; component of the Sec23p-Sec24p heterodimer of the COPII vesicle coat, involved in ER to Golgi transport; substrate of Ubp3/Bre5 complex; ubiquitylated by Ub-ligase Rsp5p; proteasome-mediated degradation of Sec23p is regulated by Cdc48p
GNFpf445--2-R3b	GNF-Pf-445	EAW202	XVI	897305	56	CDS	899667	897361	neg/-	NA	S000030311	NA	NA	NA
GNFpf445--4-R3a	GNF-Pf-445	EAW200	IV	950420	136	ORF	950284	948518	neg/+	YDR243C	S000002651	PRP28	mRNA splicing protein PRP28	RNA binding protein; involved in RNA isomerization at the 5' splice site and for exchange of U6 for U1 snRNA at the 5' splice site; similar to the RNA helicases of the DEAD-box family
GNFpf445--4-R3a	GNF-Pf-445	EAW200	IV	950420	136	CDS	950284	948518	neg/+	NA	S000036406	NA	NA	NA
GNFpf445--4-R3a	GNF-Pf-445	EAW200	IV	950420	143	ORF	950563	952401	pos/-	YDR244W	S000002652	PEX5	PAS10	Peroxisomal membrane signal receptor for peroxisomal matrix proteins; receptor for the C-terminal tripeptide signal sequence (PTS1) of peroxisomal matrix proteins; required for peroxisomal matrix protein import; also proposed to have PTS1-receptor independent functions
GNFpf445--4-R3a	GNF-Pf-445	EAW200	IV	950420	143	CDS	950563	952401	pos/-	NA	S000030212	NA	NA	NA
GNFpf445--4-R3a	GNF-Pf-445	EAW200	IV	957403	5	ORF	956013	957398	pos/+	YDR247W	S000002655	VHS1	putative serine/threonine protein kinase VHS1	Cytoplasmic serine/threonine protein kinase; identified as a high-copy suppressor of the synthetic lethality of a sis2 sit4 double mutant, suggesting a role in G1/S phase progression; VHS1 has a paralog, SKS1, that arose from the whole genome duplication
GNFpf445--4-R3a	GNF-Pf-445	EAW200	IV	957403	5	CDS	956013	957398	pos/+	NA	S000031345	NA	NA	NA
GNFpf445--4-R3a	GNF-Pf-445	EAW200	IV	957403	355	ORF	958339	957758	neg/-	YDR248C	S000002656	NA	gluconokinase	Putative gluconokinase; sequence similarity to bacterial and human gluconokinase; green fluorescent protein (GFP)-fusion protein localizes to the cytoplasm; upregulated by deletion of the RNAP-II associated factor, PAF1
GNFpf445--4-R3a	GNF-Pf-445	EAW200	IV	957403	355	CDS	958339	957758	neg/-	NA	S000031382	NA	NA	NA
GNFpf445--4-R3a	GNF-Pf-445	EAW200	VI	174022	145	ORF	173877	172537	neg/+	YFR014C	S000001910	CMK1	calmodulin-dependent protein kinase CMK1	Calmodulin-dependent protein kinase; may play a role in stress response, many Ca++/calmodulin dependent phosphorylation substrates demonstrated in vitro, amino acid sequence similar to mammalian Cam Kinase II; CMK1 has a paralog, CMK2, that arose from the whole genome duplication
GNFpf445--4-R3a	GNF-Pf-445	EAW200	VI	174022	145	CDS	173877	172537	neg/+	NA	S000030207	NA	NA	NA
GNFpf445--4-R3a	GNF-Pf-445	EAW200	VI	174022	243	ORF	176391	174265	neg/-	YFR015C	S000001911	GSY1	glycogen (starch) synthase GSY1	Glycogen synthase; expression induced by glucose limitation, nitrogen starvation, environmental stress, and entry into stationary phase; GSY1 has a paralog, GSY2, that arose from the whole genome duplication; relocalizes from nucleus to cytoplasmic foci upon DNA replication stress
GNFpf445--4-R3a	GNF-Pf-445	EAW200	VI	174022	243	CDS	176391	174265	neg/-	NA	S000030390	NA	NA	NA
GNFpf445--7-R4a	GNF-Pf-445	EAW413	IV	1165853	214	ARS	1166067	1166212	pos/-	ARS453	S000119072	NA	ARSIV-1166|ARS432.5	Autonomously Replicating Sequence
GNFpf445--7-R4a	GNF-Pf-445	EAW413	IV	1165853	314	ARS consensus sequence	1166181	1166167	neg/-	NA	S000119073	NA	NA	NA
GNFpf445--7-R4a	GNF-Pf-445	EAW413	VI	182224	50	ORF	182861	182274	neg/-	YFR017C	S000001913	IGD1	NA	Cytoplasmic protein that inhibits Gdb1p glycogen debranching activity; required for normal intracellular accumulation of glycogen; phosphorylated in vivo; expression increases during wine fermentation; protein abundance increases in response to DNA replication stress; IGD1 has a paralog, YOL024W, that arose from the whole genome duplication
GNFpf445--7-R4a	GNF-Pf-445	EAW413	VI	182224	50	CDS	182861	182274	neg/-	NA	S000031438	NA	NA	NA
GNFpf445--7-R4a	GNF-Pf-445	EAW413	VIII	484816	216	ORF	484028	484600	pos/+	YHR189W	S000001232	PTH1	aminoacyl-tRNA hydrolase|PTH	One of two mitochondrially-localized peptidyl-tRNA hydrolases; dispensable for respiratory growth on rich medium, but required for respiratory growth on minimal medium; see also PTH2
GNFpf445--7-R4a	GNF-Pf-445	EAW413	VIII	484816	216	CDS	484028	484600	pos/+	NA	S000034422	NA	NA	NA
GNFpf445--7-R4a	GNF-Pf-445	EAW413	VIII	484816	29	ORF	484845	486179	pos/-	YHR190W	S000001233	ERG9	bifunctional farnesyl-diphosphate farnesyltransferase/squalene synthase	Farnesyl-diphosphate farnesyl transferase (squalene synthase); joins two farnesyl pyrophosphate moieties to form squalene in the sterol biosynthesis pathway
GNFpf445--7-R4a	GNF-Pf-445	EAW413	VIII	484816	29	CDS	484845	486179	pos/-	NA	S000036394	NA	NA	NA
GNFpf445--7-R4a	GNF-Pf-445	EAW413	XV	12028	117	ORF	11911	11549	neg/+	YOL161C	S000005521	PAU20	seripauperin PAU20	Protein of unknown function; member of the seripauperin multigene family encoded mainly in subtelomeric regions; SWAT-GFP and mCherry fusion proteins localize to the vacuole; expression induced by low temperature and also by anaerobic conditions; induced during alcoholic fermentation
GNFpf445--7-R4a	GNF-Pf-445	EAW413	XV	12028	117	CDS	11911	11549	neg/+	NA	S000034226	NA	NA	NA
DS12--R4-2	GNF-Pf-4583	EAW081	XI	320823	150	ORF	317764	320673	pos/+	YKL064W	S000001547	MNR2	putative Mg(2+) transporter MNR2	Vacuolar membrane protein required for magnesium homeostasis; putative magnesium transporter; has similarity to Alr1p and Alr2p, which mediate influx of Mg2+ and other divalent cations; localizes to sites of contact between the vacuole and mitochondria (vCLAMPs)
DS12--R4-2	GNF-Pf-4583	EAW081	XI	320823	150	CDS	317764	320673	pos/+	NA	S000035630	NA	NA	NA
DS12--R4-2	GNF-Pf-4583	EAW081	XI	320823	192	ORF	321518	321015	neg/-	YKL063C	S000001546	NA	NA	Putative protein of unknown function; green fluorescent protein (GFP)-fusion protein localizes to the Golgi
DS12--R4-2	GNF-Pf-4583	EAW081	XI	320823	192	CDS	321518	321015	neg/-	NA	S000035510	NA	NA	NA
DS33--R2-2	GNF-Pf-5129	EAW081	VII	999937	361	ARS	999456	999576	pos/+	ARS734	S000118468	NA	ARSVII-999	Autonomously Replicating Sequence
DS33--R2-2	GNF-Pf-5129	EAW081	VII	999937	417	ARS consensus sequence	999504	999520	pos/+	NA	S000178104	NA	NA	NA
DS20--R3-2	GNF-Pf-5468	EAW083	XVI	587981	463	ORF	587518	587189	neg/+	YPR014C	S000006218	NA	NA	Dubious open reading frame; unlikely to encode a functional protein, based on available experimental and comparative sequence data; YPR014C is not an essential gene
DS20--R3-2	GNF-Pf-5468	EAW083	XVI	587981	463	CDS	587518	587189	neg/+	NA	S000034892	NA	NA	NA
DS23--R1-2	GNF-Pf-5639	EAW085	IV	937662	169	ORF	936615	937493	pos/+	YDR237W	S000002645	MRPL7	mitochondrial 54S ribosomal protein YmL7/YmL5|YmL7|YmL5	Mitochondrial ribosomal protein of the large subunit; MRPL7 produces both YmL5 and YmL7, which are two different modified forms of the same protein
DS23--R1-2	GNF-Pf-5639	EAW085	IV	937662	169	CDS	936615	937493	pos/+	NA	S000035502	NA	NA	NA
DS23--R1-2	GNF-Pf-5639	EAW085	IV	937662	233	ORF	940816	937895	neg/-	YDR238C	S000002646	SEC26	coatomer subunit beta	Essential beta-coat protein of the COPI coatomer; involved in ER-to-Golgi protein trafficking and maintenance of normal ER morphology; shares 43% sequence identity with mammalian beta-coat protein (beta-COP)
DS23--R1-2	GNF-Pf-5639	EAW085	IV	937662	233	CDS	940816	937895	neg/-	NA	S000035532	NA	NA	NA
DS23--R4-2	GNF-Pf-5639	EAW086	IV	93846	101	ORF	93745	92762	neg/+	YDL205C	S000002364	HEM3	hydroxymethylbilane synthase|OLE2	Porphobilinogen deaminase; catalyzes the conversion of 4-porphobilinogen to hydroxymethylbilane, the third step in heme biosynthesis; localizes to the cytoplasm and nucleus; expression is regulated by Hap2p-Hap3p, but not by levels of heme; human homolog HMBS can complement yeast mutant and allow growth of haploid null after sporulation of a heterozygous diploid
DS23--R4-2	GNF-Pf-5639	EAW086	IV	93846	101	CDS	93745	92762	neg/+	NA	S000035448	NA	NA	NA
HygromycinB--34R8a	hygromycin B	EAW356	XV	628330	350	ORF	627980	626628	neg/+	YOR155C	S000005681	ISN1	IMP 5'-nucleotidase	Inosine 5'-monophosphate (IMP)-specific 5'-nucleotidase; catalyzes the breakdown of IMP to inosine; responsible for production of nicotinamide riboside and nicotinic acid riboside; expression positively regulated by nicotinic acid and glucose availability; does not show similarity to known 5'-nucleotidases from other organisms
HygromycinB--34R8a	hygromycin B	EAW356	XV	628330	350	CDS	627980	626628	neg/+	NA	S000037874	NA	NA	NA
HygromycinB--34R8a	hygromycin B	EAW356	XV	628330	30	ORF	630540	628360	neg/-	YOR156C	S000005682	NFI1	SUMO ligase NFI1|SIZ2	SUMO E3 ligase; catalyzes sumoylation of Yku70p/80p and Sir4p promoting telomere anchoring to the nuclear envelope and regulating telomerase activity; DNA-bound form catalyzes a DNA-damaged triggered sumoylation wave resulting in multisite modification of several DNA repair proteins, enhancing interactions between these proteins and accelerating repair; sumoylates Cse4p, a prerequisite for STUbL-…
HygromycinB--34R8a	hygromycin B	EAW356	XV	628330	30	CDS	630540	628360	neg/-	NA	S000029894	NA	NA	NA
HygromycinB--35R8a	hygromycin B	EAW357	XV	267825	296	ORF	267529	266264	neg/+	YOL031C	S000005391	SIL1	SLS1	Nucleotide exchange factor for the ER lumenal Hsp70 chaperone Kar2p; required for protein translocation into the endoplasmic reticulum (ER); homolog of Yarrowia lipolytica SLS1; GrpE-like protein
HygromycinB--35R8a	hygromycin B	EAW357	XV	267825	296	CDS	267529	266264	neg/+	NA	S000037678	NA	NA	NA
HygromycinB--35R8a	hygromycin B	EAW357	XV	267825	362	ORF	268187	269641	pos/-	YOL030W	S000005390	GAS5	1,3-beta-glucanosyltransferase	1,3-beta-glucanosyltransferase; has similarity to Gas1p; localizes to the cell wall
HygromycinB--35R8a	hygromycin B	EAW357	XV	267825	362	CDS	268187	269641	pos/-	NA	S000037638	NA	NA	NA
HygromycinB--36R8a	hygromycin B	EAW305	IV	407660	454	ORF	407206	405344	neg/+	YDL025C	S000002183	RTK1	putative serine/threonine protein kinase RTK1	Putative protein kinase, potentially phosphorylated by Cdc28p; interacts with ribosome biogenesis factors, Cka2, Gus1 and Arc1; protein abundance increases in response to DNA replication stress
HygromycinB--36R8a	hygromycin B	EAW305	IV	407660	454	CDS	407206	405344	neg/+	NA	S000030352	NA	NA	NA
HygromycinB--36R8a	hygromycin B	EAW305	IV	407660	415	ARS	408075	408316	pos/-	ARS414	S000118433	NA	ARSIV-408	Autonomously Replicating Sequence
HygromycinB--36R8a	hygromycin B	EAW305	IV	407661	455	ORF	407206	405344	neg/+	YDL025C	S000002183	RTK1	putative serine/threonine protein kinase RTK1	Putative protein kinase, potentially phosphorylated by Cdc28p; interacts with ribosome biogenesis factors, Cka2, Gus1 and Arc1; protein abundance increases in response to DNA replication stress
HygromycinB--36R8a	hygromycin B	EAW305	IV	407661	455	CDS	407206	405344	neg/+	NA	S000030352	NA	NA	NA
HygromycinB--36R8a	hygromycin B	EAW305	IV	407661	414	ARS	408075	408316	pos/-	ARS414	S000118433	NA	ARSIV-408	Autonomously Replicating Sequence
HygromycinB--36R8a	hygromycin B	EAW305	IV	407666	460	ORF	407206	405344	neg/+	YDL025C	S000002183	RTK1	putative serine/threonine protein kinase RTK1	Putative protein kinase, potentially phosphorylated by Cdc28p; interacts with ribosome biogenesis factors, Cka2, Gus1 and Arc1; protein abundance increases in response to DNA replication stress
HygromycinB--36R8a	hygromycin B	EAW305	IV	407666	460	CDS	407206	405344	neg/+	NA	S000030352	NA	NA	NA
HygromycinB--36R8a	hygromycin B	EAW305	IV	407666	409	ARS	408075	408316	pos/-	ARS414	S000118433	NA	ARSIV-408	Autonomously Replicating Sequence
HygromycinB--37R8a	hygromycin B	EAW358	IX	155189	343	ORF	151595	154846	pos/+	YIL112W	S000001374	HOS4	NA	Subunit of the Set3 complex; complex is a meiotic-specific repressor of sporulation specific genes that contains deacetylase activity; potential Cdc28p substrate
HygromycinB--37R8a	hygromycin B	EAW358	IX	155189	343	CDS	151595	154846	pos/+	NA	S000033813	NA	NA	NA
HygromycinB--37R8a	hygromycin B	EAW358	IX	155189	33	ORF	155222	155765	pos/-	YIL111W	S000001373	COX5B	cytochrome c oxidase subunit Vb	Subunit Vb of cytochrome c oxidase; cytochrome c oxidase is the terminal member of the mitochondrial inner membrane electron transport chain; Cox5Bp is predominantly expressed during anaerobic growth while its isoform Va (Cox5Ap) is expressed during aerobic growth; COX5B has a paralog, COX5A, that arose from the whole genome duplication
HygromycinB--37R8a	hygromycin B	EAW358	IX	155189	33	CDS	155222	155222	neg/-	NA	S000033706	NA	NA	NA
HygromycinB--37R8a	hygromycin B	EAW358	IX	155189	122	CDS	155311	155765	pos/-	NA	S000033707	NA	NA	NA
HygromycinB--37R8a	hygromycin B	EAW358	IX	155189	34	intron	155223	155310	pos/-	NA	S000033708	NA	NA	NA
HygromycinB--37R8a	hygromycin B	EAW358	XII	818596	193	long terminal repeat	818403	818073	neg/+	YLRCdelta21	S000007074	NA	NA	Ty1 LTR
HygromycinB--37R8a	hygromycin B	EAW358	XII	818596	13	tRNA gene	818609	818680	pos/-	tR(CCG)L	S000006706	TRR4	NA	Arginine tRNA (tRNA-Arg), predicted by tRNAscan-SE analysis; single essential nuclear tRNA gene containing the tDNA-anticodon CCG (presumably CCG in the mature tRNA), decodes CGG codons into arginine, one of 19 nuclear tRNAs for arginine; correct folding and efficient aminoacylation require Lhp1p
HygromycinB--37R8a	hygromycin B	EAW358	XII	818596	13	noncoding exon	818609	818680	pos/-	NA	S000037079	NA	NA	NA
HygromycinB--37R8a	hygromycin B	EAW358	XVI	612787	63	ORF	610481	612724	pos/+	YPR024W	S000006228	YME1	i-AAA protease YME1|YTA11|OSD1	Catalytic subunit of i-AAA protease complex; complex is located in mitochondrial inner membrane; responsible for degradation of unfolded or misfolded mitochondrial gene products; serves as nonconventional translocation motor to pull PNPase into intermembrane space; also has role in intermembrane space protein folding; mutation causes elevated rate of mitochondrial turnover; human homolog YME1L1 c…
HygromycinB--37R8a	hygromycin B	EAW358	XVI	612787	63	CDS	610481	612724	pos/+	NA	S000030985	NA	NA	NA
KAE609--5B	KAE609	EAW182	XVI	156322	110	ORF	156212	154290	neg/+	YPL210C	S000006131	SRP72	signal recognition particle subunit SRP72	Core component of the signal recognition particle (SRP); the SRP is a ribonucleoprotein (RNP) complex that functions in targeting nascent secretory proteins to the endoplasmic reticulum (ER) membrane
KAE609--5B	KAE609	EAW182	XVI	156322	110	CDS	156212	154290	neg/+	NA	S000033194	NA	NA	NA
KAE609--5B	KAE609	EAW182	XVI	156322	168	ORF	157593	156490	neg/-	YPL209C	S000006130	IPL1	aurora kinase|PAC15	Aurora kinase of chromosomal passenger complex; mediates release of mono-oriented kinetochores from microtubules in meiosis I, and kinetochore release from SPB clusters at meiotic exit; helps maintain condensed chromosomes during anaphase; required for SPB cohesion and prevention of multipolar spindle formation; promotes telomerase release at G2/M; Iocalizes to nuclear foci that diffuse upon DNA …
KAE609--5B	KAE609	EAW182	XVI	156322	168	CDS	157593	156490	neg/-	NA	S000032505	NA	NA	NA
KAE609--5B	KAE609	EAW182	XVI	156324	112	ORF	156212	154290	neg/+	YPL210C	S000006131	SRP72	signal recognition particle subunit SRP72	Core component of the signal recognition particle (SRP); the SRP is a ribonucleoprotein (RNP) complex that functions in targeting nascent secretory proteins to the endoplasmic reticulum (ER) membrane
KAE609--5B	KAE609	EAW182	XVI	156324	112	CDS	156212	154290	neg/+	NA	S000033194	NA	NA	NA
KAE609--5B	KAE609	EAW182	XVI	156324	166	ORF	157593	156490	neg/-	YPL209C	S000006130	IPL1	aurora kinase|PAC15	Aurora kinase of chromosomal passenger complex; mediates release of mono-oriented kinetochores from microtubules in meiosis I, and kinetochore release from SPB clusters at meiotic exit; helps maintain condensed chromosomes during anaphase; required for SPB cohesion and prevention of multipolar spindle formation; promotes telomerase release at G2/M; Iocalizes to nuclear foci that diffuse upon DNA …
KAE609--5B	KAE609	EAW182	XVI	156324	166	CDS	157593	156490	neg/-	NA	S000032505	NA	NA	NA
KAE609--5B	KAE609	EAW182	XVI	156325	113	ORF	156212	154290	neg/+	YPL210C	S000006131	SRP72	signal recognition particle subunit SRP72	Core component of the signal recognition particle (SRP); the SRP is a ribonucleoprotein (RNP) complex that functions in targeting nascent secretory proteins to the endoplasmic reticulum (ER) membrane
KAE609--5B	KAE609	EAW182	XVI	156325	113	CDS	156212	154290	neg/+	NA	S000033194	NA	NA	NA
KAE609--5B	KAE609	EAW182	XVI	156325	165	ORF	157593	156490	neg/-	YPL209C	S000006130	IPL1	aurora kinase|PAC15	Aurora kinase of chromosomal passenger complex; mediates release of mono-oriented kinetochores from microtubules in meiosis I, and kinetochore release from SPB clusters at meiotic exit; helps maintain condensed chromosomes during anaphase; required for SPB cohesion and prevention of multipolar spindle formation; promotes telomerase release at G2/M; Iocalizes to nuclear foci that diffuse upon DNA …
KAE609--5B	KAE609	EAW182	XVI	156325	165	CDS	157593	156490	neg/-	NA	S000032505	NA	NA	NA
KAE609--5B	KAE609	EAW182	XVI	156326	114	ORF	156212	154290	neg/+	YPL210C	S000006131	SRP72	signal recognition particle subunit SRP72	Core component of the signal recognition particle (SRP); the SRP is a ribonucleoprotein (RNP) complex that functions in targeting nascent secretory proteins to the endoplasmic reticulum (ER) membrane
KAE609--5B	KAE609	EAW182	XVI	156326	114	CDS	156212	154290	neg/+	NA	S000033194	NA	NA	NA
KAE609--5B	KAE609	EAW182	XVI	156326	164	ORF	157593	156490	neg/-	YPL209C	S000006130	IPL1	aurora kinase|PAC15	Aurora kinase of chromosomal passenger complex; mediates release of mono-oriented kinetochores from microtubules in meiosis I, and kinetochore release from SPB clusters at meiotic exit; helps maintain condensed chromosomes during anaphase; required for SPB cohesion and prevention of multipolar spindle formation; promotes telomerase release at G2/M; Iocalizes to nuclear foci that diffuse upon DNA …
KAE609--5B	KAE609	EAW182	XVI	156326	164	CDS	157593	156490	neg/-	NA	S000032505	NA	NA	NA
KAE609--5B	KAE609	EAW182	XVI	156328	116	ORF	156212	154290	neg/+	YPL210C	S000006131	SRP72	signal recognition particle subunit SRP72	Core component of the signal recognition particle (SRP); the SRP is a ribonucleoprotein (RNP) complex that functions in targeting nascent secretory proteins to the endoplasmic reticulum (ER) membrane
KAE609--5B	KAE609	EAW182	XVI	156328	116	CDS	156212	154290	neg/+	NA	S000033194	NA	NA	NA
KAE609--5B	KAE609	EAW182	XVI	156328	162	ORF	157593	156490	neg/-	YPL209C	S000006130	IPL1	aurora kinase|PAC15	Aurora kinase of chromosomal passenger complex; mediates release of mono-oriented kinetochores from microtubules in meiosis I, and kinetochore release from SPB clusters at meiotic exit; helps maintain condensed chromosomes during anaphase; required for SPB cohesion and prevention of multipolar spindle formation; promotes telomerase release at G2/M; Iocalizes to nuclear foci that diffuse upon DNA …
KAE609--5B	KAE609	EAW182	XVI	156328	162	CDS	157593	156490	neg/-	NA	S000032505	NA	NA	NA
PMA1--B4	KAE609	EAW158	VIII	18289	448	ORF	17392	17841	pos/+	YHL041W	S000001033	NA	NA	Putative protein of unknown function; conserved across S. cerevisiae strains
PMA1--B4	KAE609	EAW158	VIII	18289	448	CDS	17392	17841	pos/+	NA	S000035678	NA	NA	NA
PMA1--B4	KAE609	EAW158	XIII	324232	45	ORF	323300	324187	pos/+	YMR025W	S000004627	CSI1	NA	Subunit of the Cop9 signalosome; which is required for deneddylation, or removal of the ubiquitin-like protein Rub1p from Cdc53p (cullin); involved in adaptation to pheromone signaling; functional equivalent of canonical Csn6 subunit of the COP9 signalosome
PMA1--B4	KAE609	EAW158	XIII	324232	45	CDS	323300	324187	pos/+	NA	S000032707	NA	NA	NA
PMA1--B4	KAE609	EAW158	XIII	324232	4	ORF	325435	324236	neg/-	YMR026C	S000004628	PEX12	ubiquitin-protein ligase peroxin 12|PAS11	C3HC4-type RING-finger peroxin and E3 ubiquitin ligase; required for peroxisome biogenesis and peroxisomal matrix protein import; forms translocation subcomplex with Pex2p and Pex10p; mutations in human homolog cause peroxisomal disorder
PMA1--B4	KAE609	EAW158	XIII	324232	4	CDS	325435	324236	neg/-	NA	S000032743	NA	NA	NA
PMA1--D1	KAE609	EAW920	X	550226	412	ORF	548759	549814	pos/+	YJR060W	S000003821	CBF1	GFII|CP1|CPF1|CEP1	Basic helix-loop-helix (bHLH) protein; forms homodimer to bind E-box consensus sequence CACGTG present at MET gene promoters and centromere DNA element I (CDEI); affects nucleosome positioning at this motif; associates with other transcription factors such as Met4p and Isw1p to mediate transcriptional activation or repression; associates with kinetochore proteins, required for chromosome segregat…
PMA1--D1	KAE609	EAW920	X	550226	412	CDS	548759	549814	pos/+	NA	S000037892	NA	NA	NA
PMA1--D1	KAE609	EAW920	X	550226	285	ORF	550511	553318	pos/-	YJR061W	S000003822	NA	NA	Putative protein of unknown function; non-essential gene; transcription repressed by Rm101p; YJR061W has a paralog, MNN4, that arose from the whole genome duplication
PMA1--D1	KAE609	EAW920	X	550226	285	CDS	550511	553318	pos/-	NA	S000029930	NA	NA	NA
PMA1--D1	KAE609	EAW920	XV	525069	228	ORF	523027	524841	pos/+	YOR108W	S000005634	LEU9	2-isopropylmalate synthase LEU9	Alpha-isopropylmalate synthase II (2-isopropylmalate synthase); catalyzes the first step in the leucine biosynthesis pathway; the minor isozyme, responsible for the residual alpha-IPMS activity detected in a leu4 null mutant; LEU9 has a paralog, LEU4, that arose from the whole genome duplication
PMA1--D1	KAE609	EAW920	XV	525069	228	CDS	523027	524841	pos/+	NA	S000034978	NA	NA	NA
PMA1--D1	KAE609	EAW920	XV	525069	255	ORF	524814	524605	neg/+	YOR108C-A	S000028711	NA	NA	Protein of unknown function; identified by gene-trapping, microarray-based expression analysis, and genome-wide homology searching
PMA1--D1	KAE609	EAW920	XV	525069	255	CDS	524814	524605	neg/+	NA	S000032677	NA	NA	NA
PMA1--D1	KAE609	EAW920	XV	525069	209	ORF	525278	528601	pos/-	YOR109W	S000005635	INP53	phosphatidylinositol-3-/phosphoinositide 5-phosphatase INP53|SOP2|SJL3	Polyphosphatidylinositol phosphatase; dephosphorylates multiple phosphatidylinositol phosphates; involved in trans Golgi network-to-early endosome pathway; hyperosmotic stress causes translocation to actin patches; contains Sac1 and 5-ptase domains; INP53 has a paralog, INP52, that arose from the whole genome duplication
PMA1--D1	KAE609	EAW920	XV	525069	209	CDS	525278	528601	pos/-	NA	S000035927	NA	NA	NA
Lapatanib--1R6a	lapatinib	EAW176	IX	199521	118	ORF	199403	197931	neg/+	YIL088C	S000001350	AVT7	NA	Putative transporter; member of a family of seven S. cerevisiae genes (AVT1-7) related to vesicular GABA-glycine transporters
Lapatanib--1R6a	lapatinib	EAW176	IX	199521	118	CDS	199403	197931	neg/+	NA	S000036264	NA	NA	NA
Lapatanib--1R6a	lapatinib	EAW176	IX	199521	125	ORF	200119	199646	neg/-	YIL087C	S000001349	AIM19	LRC2	Protein of unknown function; mitochondrial protein that physically interacts with Tim23p; null mutant displays reduced respiratory growth
Lapatanib--1R6a	lapatinib	EAW176	IX	199521	125	CDS	200119	199646	neg/-	NA	S000035319	NA	NA	NA
Lapatanib--1R6a	lapatinib	EAW176	VII	798152	284	ORF	797868	796798	neg/+	YGR154C	S000003386	GTO1	omega-class glutathione transferase	Omega-class glutathione transferase; induced under oxidative stress; putative peroxisomal localization
Lapatanib--1R6a	lapatinib	EAW176	VII	798152	284	CDS	797868	796798	neg/+	NA	S000037395	NA	NA	NA
Lapatanib--1R6a	lapatinib	EAW176	VII	798152	391	ORF	798543	800066	pos/-	YGR155W	S000003387	CYS4	cystathionine beta-synthase CYS4|VMA41|STR4|NHS5	Cystathionine beta-synthase; catalyzes synthesis of cystathionine from serine and homocysteine, the first committed step in cysteine biosynthesis; responsible for hydrogen sulfide generation; advances passage through START by promoting cell growth which requires catalytic activity, and reducing critical cell size independent of catalytic activity; mutations in human ortholog CBS cause homocystinu…
Lapatanib--1R6a	lapatinib	EAW176	VII	798152	391	CDS	798543	800066	pos/-	NA	S000030070	NA	NA	NA
Lapatanib--6R6b	lapatinib	EAW179	IV	477770	27	ORF	477797	478285	pos/-	YDR014W-A	S000113613	HED1	NA	Meiosis-specific protein; down-regulates Rad51p-mediated mitotic recombination when the meiotic recombination machinery is impaired; promotes synapsis and required for the normal morphogenesis of synaptonemal complex; prevents the recruitment of Rad54p to site-specific DNA double-strand breaks in vivo; early meiotic gene, transcribed specifically during meiotic prophase
Lapatanib--6R6b	lapatinib	EAW179	IV	477770	27	CDS	477797	478285	pos/-	NA	S000114898	NA	NA	NA
Lapatanib--6R6b	lapatinib	EAW179	IV	477770	190	ORF	478199	477960	neg/-	YDR015C	S000002422	NA	NA	Dubious open reading frame; unlikely to encode a functional protein, based on available experimental and comparative sequence data; overlaps the verified gene HED1/YDR014W-A
Lapatanib--6R6b	lapatinib	EAW179	IV	477770	190	CDS	478199	477960	neg/-	NA	S000030702	NA	NA	NA
Lapatanib--6R6b	lapatinib	EAW179	IX	77455	172	ORF	77283	76354	neg/+	YIL145C	S000001407	PAN6	pantoate--beta-alanine ligase PAN6	Pantothenate synthase; also known as pantoate-beta-alanine ligase, required for pantothenic acid biosynthesis, deletion causes pantothenic acid auxotrophy, homologous to E. coli panC
Lapatanib--6R6b	lapatinib	EAW179	IX	77455	172	CDS	77283	76354	neg/+	NA	S000030395	NA	NA	NA
Lapatanib--6R6b	lapatinib	EAW179	XIII	870039	412	ORF	869627	867555	neg/+	YMR301C	S000004916	ATM1	ATP-binding cassette Fe/S cluster precursor transporter ATM1	Mitochondrial inner membrane ATP-binding cassette (ABC) transporter; exports mitochondrially synthesized precursors of iron-sulfur (Fe/S) clusters to the cytosol; human homolog ABCB7 can complement yeast null mutant
Lapatanib--6R6b	lapatinib	EAW179	XIII	870039	412	CDS	869627	867555	neg/+	NA	S000036724	NA	NA	NA
Lapatanib--6R6b	lapatinib	EAW179	XIII	870039	34	ORF	872625	870073	neg/-	YMR302C	S000004917	YME2	PRP12|RNA12	Integral inner mitochondrial membrane protein; role in maintaining mitochondrial nucleoid structure and number; mutants exhibit an increased rate of mitochondrial DNA escape; shows some sequence similarity to exonucleases
Lapatanib--6R6b	lapatinib	EAW179	XIII	870039	34	CDS	872625	870073	neg/-	NA	S000030571	NA	NA	NA
Lapatinib--3_R6b	lapatinib	EAW193	XI	269491	32	ORF	269459	266145	neg/+	YKL092C	S000001575	BUD2	ERC25|CLA2	GTPase activating factor for Rsr1p/Bud1p; plays a role in spindle position checkpoint distinct from its role in bud site selection; required for both axial and bipolar budding patterns; mutants exhibit random budding in all cell types; contains two PH-like domains
Lapatinib--3_R6b	lapatinib	EAW193	XI	269491	32	CDS	269459	266145	neg/+	NA	S000037705	NA	NA	NA
Lapatinib--3_R6b	lapatinib	EAW193	XI	269491	227	ORF	270650	269718	neg/-	YKL091C	S000001574	NA	phosphatidylinositol/phosphatidylcholine-binding protein|SFH1	Putative phosphatidylinositol/phosphatidylcholine transfer protein; possibly involved in lipid metabolism; localizes to the nucleus; contains a CRAL/TRIO domain and binds several lipids in a large-scale study; YKL091C has a paralog, SEC14, that arose from the whole genome duplication
Lapatinib--3_R6b	lapatinib	EAW193	XI	269491	227	CDS	270650	269718	neg/-	NA	S000036936	NA	NA	NA
Lomerizine--18R3a	lomerizine	EAW928	IV	845132	180	ORF	844554	844952	pos/+	YDR193W	S000002601	NA	NA	Dubious open reading frame; unlikely to encode a functional protein, based on available experimental and comparative sequence data
Lomerizine--18R3a	lomerizine	EAW928	IV	845132	180	CDS	844554	844952	pos/+	NA	S000030657	NA	NA	NA
Lomerizine--18R3a	lomerizine	EAW928	IV	845132	271	ORF	844861	843569	neg/+	YDR192C	S000002600	NUP42	FG-nucleoporin NUP42|UIP1|RIP1	FG-nucleoporin component of central core of the nuclear pore complex; also part of the nuclear pore complex (NPC) cytoplasmic filaments; contributes directly to nucleocytoplasmic transport and maintenance of the NPC permeability barrier and is involved in gene tethering at the nuclear periphery; interacts with Gle1p
Lomerizine--18R3a	lomerizine	EAW928	IV	845132	271	CDS	844861	843569	neg/+	NA	S000036723	NA	NA	NA
Lomerizine--19R3a	lomerizine	EAW294	V	200915	40	ORF	198812	200875	pos/+	YER022W	S000000824	SRB4	MED17	Subunit of the RNA polymerase II mediator complex; associates with core polymerase subunits to form the RNA polymerase II holoenzyme; required for basal RNA polymerase II transcription; homozygosity of the human MED17 L371P mutation is associated with infantile cerebral and cerebellar atrophy with poor myelination
Lomerizine--19R3a	lomerizine	EAW294	V	200915	40	CDS	198812	200875	pos/+	NA	S000033166	NA	NA	NA
Lomerizine--19R3a	lomerizine	EAW294	V	200915	161	ORF	201076	201936	pos/-	YER023W	S000000825	PRO3	pyrroline-5-carboxylate reductase|ORE2	Delta 1-pyrroline-5-carboxylate reductase; catalyzes the last step in proline biosynthesis
Lomerizine--19R3a	lomerizine	EAW294	V	200915	161	CDS	201076	201936	pos/-	NA	S000033229	NA	NA	NA
Lomerizine--22R3a	lomerizine	EAW297	XI	196258	230	ORF	196028	195288	neg/+	YKL130C	S000001613	SHE2	NA	RNA-binding protein that binds specific mRNAs and interacts with She3p; part of the mRNA localization machinery that restricts accumulation of certain proteins to the bud; binds to ER-derived membranes and targets mRNAs to cortical ER
Lomerizine--22R3a	lomerizine	EAW297	XI	196258	230	CDS	196028	195288	neg/+	NA	S000033257	NA	NA	NA
Lomerizine--22R3a	lomerizine	EAW297	XI	196258	91	ORF	200167	196349	neg/-	YKL129C	S000001612	MYO3	myosin 3	One of two type I myosins; localizes to actin cortical patches; deletion of MYO3 has little effect on growth, but myo3 myo5 double deletion causes severe defects in growth and actin cytoskeleton organization; MYO3 has a paralog, MYO5, that arose from the whole genome duplication
Lomerizine--22R3a	lomerizine	EAW297	XI	196258	91	CDS	200167	196349	neg/-	NA	S000032500	NA	NA	NA
Lomerizine-3--R3a	lomerizine	EAW293	XV	552901	14	ORF	552887	552298	neg/+	YOR122C	S000005648	PFY1	profilin|CLS5|PRF1	Profilin; binds actin, phosphatidylinositol 4,5-bisphosphate, and polyproline regions; involved in cytoskeleton organization; required for normal timing of actin polymerization in response to thermal stress; protein abundance increases in response to DNA replication stress; highly conserved protein; human PFN1 (profilin 1) complements temperature sensitive pfy1 mutants, PFN1 mutations are a rare …
Lomerizine-3--R3a	lomerizine	EAW293	XV	552901	236	CDS	552665	552298	neg/+	NA	S000033159	NA	NA	NA
Lomerizine-3--R3a	lomerizine	EAW293	XV	552901	14	CDS	552887	552875	neg/+	NA	S000033158	NA	NA	NA
Lomerizine-3--R3a	lomerizine	EAW293	XV	552901	27	intron	552874	552666	neg/+	NA	S000033160	NA	NA	NA
Lomerizine-3--R3a	lomerizine	EAW293	XV	552901	275	ORF	554570	553176	neg/-	YOR123C	S000005649	LEO1	NA	Component of the Paf1 complex; which associates with RNA polymerase II and is involved in histone methylation; plays a role in regulating Ty1 transposition; involved in transcription elongation as demonstrated by the G-less-based run-on (GLRO) assay
Lomerizine-3--R3a	lomerizine	EAW293	XV	552901	275	CDS	554570	553176	neg/-	NA	S000033954	NA	NA	NA
Loratidine--17R5a	loratadine	EAW499	VIII	412902	496	ORF	412406	411384	neg/+	YHR156C	S000001199	LIN1	U5 snRNP complex subunit LIN1|SNU40	Non-essential component of U5 snRNP; nuclear protein; physically interacts with Irr1p of cohesin complex; may link together proteins involved in chromosome segregation, mRNA splicing and DNA replication
Loratidine--17R5a	loratadine	EAW499	VIII	412902	496	CDS	412406	411384	neg/+	NA	S000030744	NA	NA	NA
Loratidine--17R5a	loratadine	EAW499	VIII	412902	5	ORF	412907	413455	pos/-	YHR157W	S000001200	REC104	NA	Protein involved in early stages of meiotic recombination; required for meiotic crossing over; forms a complex with Rec102p and Spo11p necessary during the initiation of recombination
Loratidine--17R5a	loratadine	EAW499	VIII	412902	5	CDS	412907	413455	pos/-	NA	S000030900	NA	NA	NA
Loratidine--7R6c	loratadine	EAW496	VII	287049	301	tRNA gene	287455	287350	neg/-	tW(CCA)G1	S000006771	NA	NA	Tryptophan tRNA (tRNA-Trp), predicted by tRNAscan-SE analysis
Loratidine--7R6c	loratadine	EAW496	VII	287049	337	intron	287419	287386	neg/-	NA	S000032524	NA	NA	NA
Loratidine--7R6c	loratadine	EAW496	VII	287049	301	noncoding exon	287385	287350	neg/-	NA	S000032523	NA	NA	NA
Loratidine--7R6c	loratadine	EAW496	VII	287049	371	noncoding exon	287455	287420	neg/-	NA	S000032522	NA	NA	NA
Loratidine--7R6c	loratadine	EAW496	XV	300326	259	ORF	299693	300067	pos/+	YOL014W	S000005374	NA	NA	Putative protein of unknown function; mCherry fusion protein localizes to the cytosol and nucleus
Loratidine--7R6c	loratadine	EAW496	XV	300326	259	CDS	299693	300067	pos/+	NA	S000031065	NA	NA	NA
Loratidine--7R6c	loratadine	EAW496	XV	300326	364	ORF	300690	300980	pos/-	YOL013W-B	S000007252	NA	YOL013W-A	Dubious open reading frame; unlikely to encode a functional protein, based on available experimental and comparative sequence data; completely overlaps the long terminal repeat (LTR) of a Ty1 element
Loratidine--7R6c	loratadine	EAW496	XV	300326	364	CDS	300690	300980	pos/-	NA	S000033838	NA	NA	NA
Loratidine--7R6c	loratadine	EAW496	XV	300326	357	long terminal repeat	301021	300683	neg/-	YOLCdelta8	S000007152	NA	NA	Ty1 LTR
Meb--1Res2a	mebendazole	EAW152	III	316617	378	X element	315783	316239	pos/+	NA	S000028946	NA	NA	Telomeric X element Core sequence on the right arm of Chromosome III; contains an ARS consensus sequence, an Abf1p binding site consensus sequence, and ORF YCR108C
Meb--1Res2a	mebendazole	EAW152	III	316617	96	X element combinatorial repeat	316240	316521	pos/+	NA	S000028947	NA	NA	Telomeric X element combinatorial repeat on the right arm of Chr III; contains repeats of the D, C, B and A types, as well as Tbf1p binding sites; formerly called SubTelomeric Repeats
Meb--1Res2a	mebendazole	EAW152	III	316617	429	ORF	316188	315997	neg/+	YCR108C	S000028536	NA	NA	Putative protein of unknown function; identified by fungal homology and RT-PCR
Meb--1Res2a	mebendazole	EAW152	III	316617	429	CDS	316188	315997	neg/+	NA	S000031145	NA	NA	NA
Meb--1Res2a	mebendazole	EAW152	V	318826	484	ORF	318342	316807	neg/+	YER078C	S000000880	ICP55	aminopeptidase	Mitochondrial aminopeptidase; cleaves the N termini of at least 38 imported proteins after cleavage by the mitochondrial processing peptidase (MPP), thereby increasing their stability; member of the aminopeptidase P family
Meb--1Res2a	mebendazole	EAW152	V	318826	484	CDS	318342	316807	neg/+	NA	S000037656	NA	NA	NA
Meb--1Res2a	mebendazole	EAW152	V	318826	16	ORF	318646	318810	pos/+	YER078W-A	S000028546	NA	NA	Putative protein of unknown function; identified by fungal homology and RT-PCR
Meb--1Res2a	mebendazole	EAW152	V	318826	16	CDS	318646	318810	pos/+	NA	S000031196	NA	NA	NA
Meb--1Res2a	mebendazole	EAW152	V	318826	94	ORF	318920	319552	pos/-	YER079W	S000000881	NA	NA	Putative protein of unknown function
Meb--1Res2a	mebendazole	EAW152	V	318826	94	CDS	318920	319552	pos/-	NA	S000030524	NA	NA	NA
Meb--4Res2c	mebendazole	EAW167	XV	682343	237	ORF	682106	681444	neg/+	YOR185C	S000005711	GSP2	Ran GTPase GSP2|CNR2	GTP binding protein (mammalian Ranp homolog); involved in the maintenance of nuclear organization, RNA processing and transport; interacts with Kap121p, Kap123p and Pdr6p (karyophilin betas); not required for viability; protein abundance increases in response to DNA replication stress; GSP2 has a paralog, GSP1, that arose from the whole genome duplication
Meb--4Res2c	mebendazole	EAW167	XV	682343	237	CDS	682106	681444	neg/+	NA	S000031246	NA	NA	NA
MMV000442--15-R5a	MMV000442	EAW218	XVI	17533	415	pseudogene	17948	18385	pos/-	YPL276W	S000006197	NA	FDH2	NAD(+)-dependent formate dehydrogenase; may protect cells from exogenous formate; YPL275W and YPL276W comprise a continuous open reading frame in some S. cerevisiae strains but not in the genomic reference strain S288C
MMV000442--15-R5a	MMV000442	EAW218	XVI	17533	415	CDS	17948	18385	pos/-	NA	S000033699	NA	NA	NA
MMV000442--17-R5a	MMV000442	EAW221	IV	32099	270	ORF	30657	31829	pos/+	YDL237W	S000002396	AIM6	LRC1	Protein of unknown function; required for respiratory growth; YDL237W is not an essential gene
MMV000442--17-R5a	MMV000442	EAW221	IV	32099	270	CDS	30657	31829	pos/+	NA	S000031783	NA	NA	NA
MMV000442--17-R5a	MMV000442	EAW221	IV	32099	197	ORF	32296	33234	pos/-	YDL236W	S000002395	PHO13	4-nitrophenylphosphatase	Conserved phosphatase acting as a metabolite repair enzyme; shows specific dephosphorylating activity on two side-products of central carbohydrate metabolism, 2-phosphoglycolate and 4-phosphoerythronate; alkaline phosphatase specific for p-nitrophenyl phosphate; also has protein phosphatase activity; human ortholog PGP shows similar substrate specificity, deletion causes similar metabolite accumu…
MMV000442--17-R5a	MMV000442	EAW221	IV	32099	197	CDS	32296	33234	pos/-	NA	S000030827	NA	NA	NA
MMV000442--17-R5a	MMV000442	EAW221	IV	1229619	10	ORF	1229609	1229349	neg/+	YDR378C	S000002786	LSM6	U4/U6-U5 snRNP complex subunit LSM6	Lsm (Like Sm) protein; part of heteroheptameric complexes (Lsm2p-7p and either Lsm1p or 8p): cytoplasmic Lsm1p complex involved in mRNA decay; nuclear Lsm8p complex part of U6 snRNP and possibly involved in processing tRNA, snoRNA, and rRNA
MMV000442--17-R5a	MMV000442	EAW221	IV	1229619	10	CDS	1229609	1229349	neg/+	NA	S000036760	NA	NA	NA
MMV000442--17-R5a	MMV000442	EAW221	VII	953613	133	ORF	953480	952548	neg/+	YGR231C	S000003463	PHB2	prohibitin subunit PHB2	Subunit of the prohibitin complex (Phb1p-Phb2p); prohibitin is a 1.2 MDa ring-shaped inner mitochondrial membrane chaperone that stabilizes newly synthesized proteins; determinant of replicative life span; involved in mitochondrial segregation; prohibitin deficiency induces a mitochondrial unfolded protein response (mtUPR)
MMV000442--17-R5a	MMV000442	EAW221	VII	953613	133	CDS	953480	952548	neg/+	NA	S000032579	NA	NA	NA
MMV000442--17-R5a	MMV000442	EAW221	VII	953613	347	ORF	953960	954646	pos/-	YGR232W	S000003464	NAS6	NA	Evolutionarily conserved 19S regulatory particle assembly-chaperone; proteasome-interacting protein involved in the assembly of the base subcomplex of the 19S proteasomal regulatory particle (RP); ortholog of human oncoprotein gankyrin, also known as p28, which interacts with the Rb tumor suppressor and CDK4/6
MMV000442--17-R5a	MMV000442	EAW221	VII	953613	347	CDS	953960	954646	pos/-	NA	S000033340	NA	NA	NA
MMV000442--19-R8a	MMV000442	EAW222	VII	558113	327	ORF	557565	557786	pos/+	YGR035W-A	S000028827	NA	NA	Putative protein of unknown function
MMV000442--19-R8a	MMV000442	EAW222	VII	558113	327	CDS	557565	557786	pos/+	NA	S000033652	NA	NA	NA
MMV000442--19-R8a	MMV000442	EAW222	VII	558113	36	ORF	558868	558149	neg/-	YGR036C	S000003268	CAX4	CWH8	Dolichyl pyrophosphate (Dol-P-P) phosphatase; has a luminally oriented active site in the ER; cleaves the anhydride linkage in Dol-P-P; required for Dol-P-P-linked oligosaccharide intermediate synthesis and protein N-glycosylation
MMV000442--19-R8a	MMV000442	EAW222	VII	558113	36	CDS	558868	558149	neg/-	NA	S000037649	NA	NA	NA
MMV000442--7-R5b	MMV000442	EAW220	XI	17156	203	ORF	18339	17359	neg/-	YKL218C	S000001701	SRY1	threo-3-hydroxy-L-aspartate ammonia-lyase SRY1	3-hydroxyaspartate dehydratase; deaminates L-threo-3-hydroxyaspartate to form oxaloacetate and ammonia; required in the presence of hydroxyaspartate; highly similar to mouse serine racemase (Srr) but has no serine racemase activity
MMV000442--7-R5b	MMV000442	EAW220	XI	17156	203	CDS	18339	17359	neg/-	NA	S000037646	NA	NA	NA
MMV000570--1R2a	MMV000570	EAW097	XVI	163875	278	ORF	163597	162632	neg/+	YPL206C	S000006127	PGC1	phosphatidylglycerol phospholipase	Phosphatidylglycerol phospholipase C; regulates phosphatidylglycerol (PG) accumulation via a phospholipase C-type degradation mechanism; PG levels affect mitochondrial function; contains glycerophosphodiester phosphodiesterase motifs
MMV000570--1R2a	MMV000570	EAW097	XVI	163875	278	CDS	163597	162632	neg/+	NA	S000032198	NA	NA	NA
MMV000570--1R2a	MMV000570	EAW097	XVI	163875	47	ORF	164266	163922	neg/-	YPL205C	S000006126	NA	NA	Hypothetical protein; deletion of locus affects telomere length
MMV000570--1R2a	MMV000570	EAW097	XVI	163875	47	CDS	164266	163922	neg/-	NA	S000031200	NA	NA	NA
MMV000570--1R2a	MMV000570	EAW097	XVI	163875	401	ORF	164276	165760	pos/-	YPL204W	S000006125	HRR25	serine/threonine protein kinase HRR25|KTI14	Conserved casein kinase; regulates diverse events including: vesicular traffic, DNA repair, the CVT pathway, monopolar attachment of sister kinetochores at meiosis I, and ribosomal subunit biogenesis; monopolin subunit; binds the RNAPII CTD; phosphorylates COPII coat subunits; interacts with Sit4p phosphatase; antagonizes calcineurin signaling, reducing nuclear accumulation of Crz1p; phosphorylat…
MMV000570--1R2a	MMV000570	EAW097	XVI	163875	401	CDS	164276	165760	pos/-	NA	S000031120	NA	NA	NA
MMV001239--R1a-2	MMV001239	EAW101	IV	878244	465	LTR retrotransposon	871821	877779	pos/+	YDRWTy2-2	S000006884	NA	Ty2	Ty2 element, LTR retrotransposon of the Copia (Pseudoviridae) group; contains co-transcribed genes TYA Gag and TYB Pol, encoding proteins involved in structure and function of virus-like particles, flanked by two direct repeats
MMV001239--R1a-2	MMV001239	EAW101	IV	878244	465	long terminal repeat	877448	877779	pos/+	YDRWdelta14	S000006868	NA	NA	Ty1 LTR
MMV001239--R1a-2	MMV001239	EAW101	IV	878244	415	transposable element gene	883927	878659	neg/-	YDR210C-D	S000007410	NA	gag-pol fusion protein|YDR210W-D	Retrotransposon TYA Gag and TYB Pol genes; transcribed/translated as one unit; polyprotein is processed to make a nucleocapsid-like protein (Gag), reverse transcriptase (RT), protease (PR), and integrase (IN); similar to retroviral genes
MMV001239--R1a-2	MMV001239	EAW101	IV	878244	415	CDS	882621	878659	neg/-	NA	S000029824	NA	NA	NA
MMV001239--R1a-2	MMV001239	EAW101	IV	878244	59	LTR retrotransposon	884220	878303	neg/-	YDRCTy1-2	S000006860	NA	Ty1	Ty1 element, LTR retrotransposon of the Copia (Pseudoviridae) group; contains co-transcribed genes TYA Gag and TYB Pol, encoding proteins involved in structure and function of virus-like particles, flanked by two direct repeats
MMV001246--R3a-2	MMV001246	EAW036	VII	999241	101	ORF	999140	998358	neg/+	YGR253C	S000003485	PUP2	proteasome core particle subunit alpha 5|DOA5	Alpha 5 subunit of the 20S proteasome; involved in ubiquitin-dependent catabolism; human homolog is subunit zeta
MMV001246--R3a-2	MMV001246	EAW036	VII	999241	101	CDS	999140	998358	neg/+	NA	S000031854	NA	NA	NA
MMV001246--R3a-2	MMV001246	EAW036	VII	999241	215	ARS	999456	999576	pos/-	ARS734	S000118468	NA	ARSVII-999	Autonomously Replicating Sequence
MMV001246--R3a-2	MMV001246	EAW036	VII	999241	263	ARS consensus sequence	999504	999520	pos/-	NA	S000178104	NA	NA	NA
MMV001246--R3a-2	MMV001246	EAW036	XII	1038783	30	ORF	1036093	1038753	pos/+	YLR451W	S000004443	LEU3	leucine-responsive transcriptional regulator LEU3	Zinc-knuckle transcription factor, repressor and activator; regulates genes involved in branched chain amino acid biosynthesis and ammonia assimilation; acts as a repressor in leucine-replete conditions and as an activator in the presence of alpha-isopropylmalate, an intermediate in leucine biosynthesis that accumulates during leucine starvation
MMV001246--R3a-2	MMV001246	EAW036	XII	1038783	30	CDS	1036093	1038753	pos/+	NA	S000033823	NA	NA	NA
MMV001246--R3a-2	MMV001246	EAW036	XII	1038783	487	ORF	1041366	1039270	neg/-	YLR452C	S000004444	SST2	GTPase-activating protein SST2	GTPase-activating protein for Gpa1p; regulates desensitization to alpha factor pheromone; also required to prevent receptor-independent signaling of the mating pathway; member of the RGS (regulator of G-protein signaling) family
MMV001246--R3a-2	MMV001246	EAW036	XII	1038783	487	CDS	1041366	1039270	neg/-	NA	S000034630	NA	NA	NA
DS30MMV006389--R4-2	MMV006389	EAW040	XV	496973	5	ORF	495127	496968	pos/+	YOR092W	S000005618	ECM3	putative ATPase ECM3|YOR3165W	Non-essential protein of unknown function; involved in signal transduction and the genotoxic response; induced rapidly in response to treatment with 8-methoxypsoralen and UVA irradiation; relocalizes from ER to cytoplasm upon DNA replication stress; ECM3 has a paralog, YNL095C, that arose from the whole genome duplication
DS30MMV006389--R4-2	MMV006389	EAW040	XV	496973	5	CDS	495127	496968	pos/+	NA	S000032141	NA	NA	NA
MMV007181--R3-2	MMV007181	EAW116	IX	393751	76	ORF	393675	389572	neg/+	YIR019C	S000001458	FLO11	MUC1|STA4	GPI-anchored cell surface glycoprotein (flocculin); required for pseudohyphal and invasive growth, flocculation, and biofilm formation; major determinant of colony morphology; transcription regulated by the MAPK pathway (Ste12p and Tec1p) and the cAMP pathway (Flo8p); required for formation of fibrous interconnections between cells of a wild strain; role in co-flocculation with other yeast specie…
MMV007181--R3-2	MMV007181	EAW116	IX	393751	76	CDS	393675	389572	neg/+	NA	S000030936	NA	NA	NA
MMV007181--R3-2	MMV007181	EAW116	IX	393751	133	ncRNA gene	397082	393884	neg/-	ICR1	S000132612	ICR1	NA	Long intergenic regulatory ncRNA; has a key role in regulating transcription of the nearby protein-coding ORF FLO11; initiated far upstream from FLO11 and transcribed across much of the large promoter of FLO11, repressing FLO11 transcription in cis
MMV007181--R3-2	MMV007181	EAW116	IX	393751	133	noncoding exon	397082	393884	neg/-	NA	S000132613	NA	NA	NA
MMV007224--AR1a	MMV007224	EAW932	VII	823405	390	transposable element gene	823015	817747	neg/+	YGR161C-D	S000007368	NA	gag-pol fusion protein	Retrotransposon TYA Gag and TYB Pol genes; transcribed/translated as one unit; polyprotein is processed to make a nucleocapsid-like protein (Gag), reverse transcriptase (RT), protease (PR), and integrase (IN); similar to retroviral genes
MMV007224--AR1a	MMV007224	EAW932	VII	823405	390	CDS	823015	821711	neg/+	NA	S000036389	NA	NA	NA
MMV007224--AR1a	MMV007224	EAW932	VII	823405	390	transposable element gene	823015	821693	neg/+	YGR161C-C	S000007367	NA	gag protein	Retrotransposon TYA Gag gene co-transcribed with TYB Pol; translated as TYA or TYA-TYB polyprotein; Gag is a nucleocapsid protein that is the structural constituent of virus-like particles (VLPs); similar to retroviral Gag
MMV007224--AR1a	MMV007224	EAW932	VII	823405	390	CDS	823015	821693	neg/+	NA	S000036388	NA	NA	NA
MMV007224--AR1a	MMV007224	EAW932	VII	823405	99	LTR retrotransposon	823306	817393	neg/+	YGRCTy1-3	S000006963	NA	Ty1	Ty1 element, LTR retrotransposon of the Copia (Pseudoviridae) group; contains co-transcribed genes TYA Gag and TYB Pol, encoding proteins involved in structure and function of virus-like particles, flanked by two direct repeats
MMV007224--AR1a	MMV007224	EAW932	VII	823405	99	long terminal repeat	823306	822975	neg/+	YGRCdelta30	S000006960	NA	NA	Ty1 LTR
MMV007224--AR1a	MMV007224	EAW932	VII	823405	77	tRNA gene	823482	823555	pos/-	tV(AAC)G2	S000006756	NA	NA	Valine tRNA (tRNA-Val), predicted by tRNAscan-SE analysis
MMV007224--AR1a	MMV007224	EAW932	VII	823405	77	noncoding exon	823482	823555	pos/-	NA	S000036904	NA	NA	NA
MMV007224--AR1a	MMV007224	EAW932	XV	716855	18	ORF	716837	715593	neg/+	YOR196C	S000005722	LIP5	putative lipoate synthase	Protein involved in biosynthesis of the coenzyme lipoic acid; has similarity to E. coli lipoic acid synthase
MMV007224--AR1a	MMV007224	EAW932	XV	716855	18	CDS	716837	715593	neg/+	NA	S000035507	NA	NA	NA
MMV007224--AR1a	MMV007224	EAW932	XV	716855	231	ORF	717086	718384	pos/-	YOR197W	S000005723	MCA1	Ca(2+)-dependent cysteine protease MCA1|YCA1	Ca2+-dependent cysteine protease; may cleave specific substrates during the stress response; regulates apoptosis upon H2O2 treatment; required for clearance of insoluble protein aggregates during normal growth; implicated in cell cycle dynamics and lifespan extension; undergoes autocatalytic processing; similar to mammalian metacaspases, but exists as a monomer due to an extra pair of anti-parall…
MMV007224--AR1a	MMV007224	EAW932	XV	716855	231	CDS	717086	718384	pos/-	NA	S000035631	NA	NA	NA
MMV085203--1R3a	MMV085203	EAW310	II	782471	87	ORF	779667	782384	pos/+	YBR289W	S000000493	SNF5	TYE4|SWI10|HAF4	Subunit of the SWI/SNF chromatin remodeling complex; involved in transcriptional regulation; functions interdependently in transcriptional activation with Snf2p and Snf6p; relocates to the cytosol under hypoxic conditions
MMV085203--1R3a	MMV085203	EAW310	II	782471	87	CDS	779667	782384	pos/+	NA	S000031369	NA	NA	NA
MMV085203--1R3a	MMV085203	EAW310	II	782471	120	ORF	782591	783556	pos/-	YBR290W	S000000494	BSD2	NA	Heavy metal ion homeostasis protein; facilitates trafficking of Smf1p and Smf2p metal transporters to vacuole where they are degraded; acts as an adaptor protein with Rsp5p in the regulated endocytosis of Smf1p and is itself ubiquitylated by Rsp5p; controls metal ion transport, prevents metal hyperaccumulation, functions in copper detoxification
MMV085203--1R3a	MMV085203	EAW310	II	782471	120	CDS	782591	783556	pos/-	NA	S000031117	NA	NA	NA
MMV085203--2R3a	MMV085203	EAW311	XIII	826933	95	ORF	831329	827028	neg/-	YMR280C	S000004893	CAT8	DNA-binding transcription factor CAT8|MSP8|DIL1	Zinc cluster transcriptional activator; necessary for derepression of a variety of genes under non-fermentative growth conditions, active after diauxic shift, binds carbon source responsive elements; relative distribution to the nucleus increases upon DNA replication stress
MMV085203--2R3a	MMV085203	EAW311	XIII	826933	95	CDS	831329	827028	neg/-	NA	S000032751	NA	NA	NA
MMV085203-21R2b	MMV085203	EAW710	XI	299563	488	ORF	296430	299075	pos/+	YKL073W	S000001556	LHS1	Hsp70 family chaperone LHS1|SSI1|CER1	Molecular chaperone of the endoplasmic reticulum lumen; involved in polypeptide translocation and folding; nucleotide exchange factor for the ER lumenal Hsp70 chaperone Kar2p; regulated by the unfolded protein response pathway
MMV085203-21R2b	MMV085203	EAW710	XI	299563	488	CDS	296430	299075	pos/+	NA	S000030511	NA	NA	NA
MMV085203-21R2b	MMV085203	EAW710	XI	299563	19	ORF	299582	301882	pos/-	YKL072W	S000001555	STB6	NA	Protein that binds Sin3p in a two-hybrid assay; STB6 has a paralog, STB2, that arose from the whole genome duplication
MMV085203-21R2b	MMV085203	EAW710	XI	299563	19	CDS	299582	301882	pos/-	NA	S000030364	NA	NA	NA
MMV1028806-1--R1a	MMV1028806	EAW244	II	371117	418	ORF	370699	370037	neg/+	YBR066C	S000000270	NRG2	NA	Transcriptional repressor; mediates glucose repression and negatively regulates filamentous growth; activated in stochastic pulses of nuclear localization in response to low glucose
MMV1028806-1--R1a	MMV1028806	EAW244	II	371117	418	CDS	370699	370037	neg/+	NA	S000033763	NA	NA	NA
MMV1028806-1--R1a	MMV1028806	EAW244	VI	6276	150	ORF	6426	7565	pos/-	YFL062W	S000001832	COS4	NA	Endosomal protein involved in turnover of plasma membrane proteins; member of the DUP380 subfamily of conserved, often subtelomeric COS genes; required for the multivesicular vesicle body sorting pathway that internalizes plasma membrane proteins for degradation; Cos proteins provide ubiquitin in trans for nonubiquitinated cargo proteins
MMV1028806-1--R1a	MMV1028806	EAW244	VI	6276	150	CDS	6426	7565	pos/-	NA	S000031765	NA	NA	NA
MMV1078458--9_R3a	MMV1078458	EAW238	XVI	571431	53	ORF	571378	569336	neg/+	YPR007C	S000006211	REC8	SPO69	Meiosis-specific component of the sister chromatid cohesion complex; alpha-kleisin family member that maintains cohesion between sister chromatids during meiosis I; maintains cohesion between centromeres of sister chromatids until meiosis II; independent of its role in sister chromatid cohesion, Rec8p promotes allelic collisions and prevents nonspecific chromosome interactions; homolog of S. pomb…
MMV1078458--9_R3a	MMV1078458	EAW238	XVI	571431	53	CDS	571378	569336	neg/+	NA	S000032749	NA	NA	NA
MMV1078458--9_R3a	MMV1078458	EAW238	XVI	571431	414	long terminal repeat	572173	571845	neg/-	YPRCdelta13	S000007200	NA	NA	Ty1 LTR
Z46108311--2R2c	MMV1214532	EAW173	VII	729934	263	ORF	729671	728046	neg/+	YGR119C	S000003351	NUP57	FG-nucleoporin NUP57	FG-nucleoporin component of central core of the nuclear pore complex; contributes directly to nucleocytoplasmic transport and maintenance of the nuclear pore complex (NPC) permeability barrier; found in stable complex with Nic96p and two other FG-nucleoproteins (Nsp1p and Nup49p)
Z46108311--2R2c	MMV1214532	EAW173	VII	729934	263	CDS	729671	728046	neg/+	NA	S000033534	NA	NA	NA
Z46108311--2R2c	MMV1214532	EAW173	VII	729934	99	ORF	730821	730033	neg/-	YGR120C	S000003352	COG2	Golgi transport complex subunit COG2|SEC35	Essential component of the conserved oligomeric Golgi complex; a cytosolic tethering complex that functions in protein trafficking to mediate fusion of transport vesicles to Golgi compartments; the components of the Golgi complex are Gog1p through Cog8p
Z46108311--2R2c	MMV1214532	EAW173	VII	729934	99	CDS	730821	730033	neg/-	NA	S000034667	NA	NA	NA
Z46108311--6R2b	MMV1214532	EAW353	III	154	486	X element	1098	640	neg/-	NA	S000028873	NA	NA	Telomeric X element Core sequence on the left arm of Chromosome III; contains an ARS consensus sequence and an Abf1p binding site
MMV1469689--3-R2a	MMV1469689	EAW409	XI	494108	447	ORF	491364	493661	pos/+	YKR027W	S000001735	BCH2	FMP50	Member of the ChAPs (Chs5p-Arf1p-binding proteins) family; part of the exomer complex with Chs5p to mediate export of specific cargo proteins, including Chs3p, from the Golgi to the plasma membrane; BCH2 has a paralog, CHS6, that arose from the whole genome duplication
MMV1469689--3-R2a	MMV1469689	EAW409	XI	494108	447	CDS	491364	493661	pos/+	NA	S000034303	NA	NA	NA
MMV1469689--3-R2a	MMV1469689	EAW409	XI	494108	149	ORF	494257	497358	pos/-	YKR028W	S000001736	SAP190	NA	Protein that forms a complex with the Sit4p protein phosphatase; required for Sit4p function; member of a family of similar proteins including Sap4p, Sap155p, and Sap185p; SAP190 has a paralog, SAP185, that arose from the whole genome duplication
MMV1469689--3-R2a	MMV1469689	EAW409	XI	494108	149	CDS	494257	497358	pos/-	NA	S000034368	NA	NA	NA
MMV1469689--4-R2a	MMV1469689	EAW445	XIII	129676	309	ORF	129367	124730	neg/+	YML072C	S000004537	TCB3	NA	Cortical ER protein involved in ER-plasma membrane tethering; one of 6 proteins (Ist2p, Scs2p, Scs22p, Tcb1p, Tcb2p, Tcb3p) that connect ER to the plasma membrane (PM) and regulate PM phosphatidylinositol-4-phosphate (PI4P) levels by controlling access of Sac1p phosphatase to its substrate PI4P in the PM; localized to the bud via specific mRNA transport; non-tagged protein detected in a phosphory…
MMV1469689--4-R2a	MMV1469689	EAW445	XIII	129676	309	CDS	129367	124730	neg/+	NA	S000037588	NA	NA	NA
MMV1469689--4-R2a	MMV1469689	EAW445	XIII	129676	73	ORF	131572	129749	neg/-	YML071C	S000004536	COG8	Golgi transport complex subunit COG8|DOR1	Component of the conserved oligomeric Golgi complex; a cytosolic tethering complex (Cog1p through Cog8p) that functions in protein trafficking to mediate fusion of transport vesicles to Golgi compartments
MMV1469689--4-R2a	MMV1469689	EAW445	XIII	129676	73	CDS	131572	129749	neg/-	NA	S000037526	NA	NA	NA
MMV306025--R1-2	MMV306025	EAW045	XII	669218	327	ORF	668891	668244	neg/+	YLR262C	S000004252	YPT6	Rab family GTPase YPT6	Rab family GTPase; required for endosome-to-Golgii, intra-Golgi retrograde, and retrograde Golgi-to-ER transport; temporarily at the Golgi, dissociating into the cytosol on arrival of the late Golgi GTPase Ypt32p; Golgi-localized form is GTP bound, while cytosolic form is GDP-bound; required for delivery of Atg9p to the phagophore assembly site during autophagy under heat stress, with Ypt6p for s…
MMV306025--R1-2	MMV306025	EAW045	XII	669218	327	CDS	668891	668244	neg/+	NA	S000035164	NA	NA	NA
MMV306025--R1-2	MMV306025	EAW045	XII	669218	250	ORF	669662	669468	neg/-	YLR262C-A	S000007246	TMA7	RBF7	Protein of unknown that associates with ribosomes; null mutant exhibits translation defects, altered polyribosome profiles, and resistance to the translation inhibitor anisomcyin; protein abundance increases in response to DNA replication stress
MMV306025--R1-2	MMV306025	EAW045	XII	669218	250	CDS	669662	669468	neg/-	NA	S000036510	NA	NA	NA
MMV306025--R2-2	MMV306025	EAW046	VIII	466733	199	ORF	466932	467114	pos/-	YHR180W-A	S000028555	NA	NA	Dubious open reading frame; unlikely to encode a functional protein, based on available experimental and comparative sequence data; partially overlaps dubious ORF YHR180C-B and long terminal repeat YHRCsigma3
MMV306025--R2-2	MMV306025	EAW046	VIII	466733	199	CDS	466932	467114	pos/-	NA	S000031241	NA	NA	NA
MMV306025--R2-2	MMV306025	EAW046	VIII	466733	151	long terminal repeat	466975	466884	neg/-	YHRCsigma3	S000007004	NA	NA	Ty3 LTR
MMV306025--R2-2	MMV306025	EAW046	VIII	466733	257	tRNA gene	466990	467061	pos/-	tT(UGU)H	S000006751	NA	NA	Threonine tRNA (tRNA-Thr), predicted by tRNAscan-SE analysis
MMV306025--R2-2	MMV306025	EAW046	VIII	466733	257	noncoding exon	466990	467061	pos/-	NA	S000036268	NA	NA	NA
MMV306025--R2-2	MMV306025	EAW046	VIII	466733	225	ORF	467062	466958	neg/-	YHR180C-B	S000028554	NA	NA	Dubious open reading frame; unlikely to encode a functional protein, based on available experimental and comparative sequence data; completely overlaps the dubious ORF YHR180W-A
MMV306025--R2-2	MMV306025	EAW046	VIII	466733	225	CDS	467062	466958	neg/-	NA	S000031240	NA	NA	NA
MMV306025--R2-2	MMV306025	EAW046	VIII	466733	495	ORF	467228	467914	pos/-	YHR181W	S000001224	SVP26	ERV26	Integral membrane protein of the early Golgi apparatus and ER; involved in COP II vesicle transport; may also function to promote retention of proteins in the early Golgi compartment
MMV306025--R2-2	MMV306025	EAW046	VIII	466733	495	CDS	467228	467914	pos/-	NA	S000032177	NA	NA	NA
MMV306025--R2-2	MMV306025	EAW046	XII	628589	392	ORF	627118	628197	pos/+	YLR246W	S000004236	ERF2	palmitoyltransferase ERF2	Subunit of a palmitoyltransferase; this complex adds a palmitoyl lipid moiety to heterolipidated substrates such as Ras1p and Ras2p through a thioester linkage; mutants partially mislocalize Ras2p to the vacuole; palmitoyltransferase is composed of Erf2p and Shr5p
MMV306025--R2-2	MMV306025	EAW046	XII	628589	392	CDS	627118	628197	pos/+	NA	S000036884	NA	NA	NA
MMV306025--R2-2	MMV306025	EAW046	XII	628589	92	tRNA gene	628383	628497	pos/+	tL(CAA)L	S000006643	NA	NA	Leucine tRNA (tRNA-Leu), predicted by tRNAscan-SE analysis
MMV306025--R2-2	MMV306025	EAW046	XII	628589	136	intron	628421	628453	pos/+	NA	S000033796	NA	NA	NA
MMV306025--R2-2	MMV306025	EAW046	XII	628589	169	noncoding exon	628383	628420	pos/+	NA	S000033794	NA	NA	NA
MMV306025--R2-2	MMV306025	EAW046	XII	628589	92	noncoding exon	628454	628497	pos/+	NA	S000033795	NA	NA	NA
MMV306025--R2-2	MMV306025	EAW046	XII	628589	95	ORF	633354	628684	neg/-	YLR247C	S000004237	IRC20	E3 ubiquitin-protein ligase IRC20	E3 ubiquitin ligase and putative helicase; involved in synthesis-dependent strand annealing-mediated homologous recombination; ensures precise end-joining along with Srs2p in the Yku70p/Yku80p/Lig4p-dependent nonhomologous end joining (NHEJ) pathway; localizes to both the mitochondrion and the nucleus; contains a Snf2/Swi2 family ATPase/helicase and a RING finger domain; interacts with Cdc48p and…
MMV306025--R2-2	MMV306025	EAW046	XII	628589	95	CDS	633354	628684	neg/-	NA	S000036895	NA	NA	NA
MMV306025--R5-2	MMV306025	EAW049	IV	465741	358	ORF	465383	465051	neg/+	YDR010C	S000002417	NA	NA	Dubious open reading frame; unlikely to encode a functional protein, based on available experimental and comparative sequence data
MMV306025--R5-2	MMV306025	EAW049	IV	465741	358	CDS	465383	465051	neg/+	NA	S000037562	NA	NA	NA
MMV306025--R5-2	MMV306025	EAW049	IV	465741	178	ORF	465919	470424	pos/-	YDR011W	S000002418	SNQ2	ATP-binding cassette transporter SNQ2	Plasma membrane ATP-binding cassette (ABC) transporter; multidrug transporter involved in multidrug resistance and resistance to singlet oxygen species
MMV306025--R5-2	MMV306025	EAW049	IV	465741	178	CDS	465919	470424	pos/-	NA	S000037672	NA	NA	NA
MMV396736--12Res2a	MMV396736	EAW157	II	366923	323	ORF	366600	365976	neg/+	YBR062C	S000000266	NA	NA	Protein of unknown function that interacts with Msb2p; may play a role in activation of the filamentous growth pathway
MMV396736--12Res2a	MMV396736	EAW157	II	366923	421	CDS	366502	365976	neg/+	NA	S000032827	NA	NA	NA
MMV396736--12Res2a	MMV396736	EAW157	II	366923	323	CDS	366600	366585	neg/+	NA	S000032826	NA	NA	NA
MMV396736--12Res2a	MMV396736	EAW157	II	366923	339	intron	366584	366503	neg/+	NA	S000032828	NA	NA	NA
MMV396736--12Res2a	MMV396736	EAW157	II	366923	47	ORF	368184	366970	neg/-	YBR063C	S000000267	NA	NA	Putative protein of unknown function; YBR063C is not an essential gene
MMV396736--12Res2a	MMV396736	EAW157	II	366923	47	CDS	368184	366970	neg/-	NA	S000032899	NA	NA	NA
MMV396736--12Res2a	MMV396736	EAW157	VII	845802	200	long terminal repeat	845281	845602	pos/+	YGRWsigma7	S000006981	NA	NA	Ty3 LTR
MMV396736--12Res2a	MMV396736	EAW157	VII	845802	83	tRNA gene	845649	845719	pos/+	tG(GCC)G1	S000006581	NA	NA	Glycine tRNA (tRNA-Gly), predicted by tRNAscan-SE analysis
MMV396736--12Res2a	MMV396736	EAW157	VII	845802	83	noncoding exon	845649	845719	pos/+	NA	S000037454	NA	NA	NA
MMV396736--12Res2a	MMV396736	EAW157	VII	845802	91	ORF	846405	845893	neg/-	YGR174C	S000003406	CBP4	NA	Mitochondrial protein required for assembly of cytochrome bc1 complex; interacts with the Cbp3p-Cbp6p complex and newly synthesized cytochrome b (Cobp) to promote assembly of Cobp into the cytochrome bc1 complex
MMV396736--12Res2a	MMV396736	EAW157	VII	845802	91	CDS	846405	845893	neg/-	NA	S000037715	NA	NA	NA
MMV396736--12Res2a	MMV396736	EAW157	VII	845806	204	long terminal repeat	845281	845602	pos/+	YGRWsigma7	S000006981	NA	NA	Ty3 LTR
MMV396736--12Res2a	MMV396736	EAW157	VII	845806	87	tRNA gene	845649	845719	pos/+	tG(GCC)G1	S000006581	NA	NA	Glycine tRNA (tRNA-Gly), predicted by tRNAscan-SE analysis
MMV396736--12Res2a	MMV396736	EAW157	VII	845806	87	noncoding exon	845649	845719	pos/+	NA	S000037454	NA	NA	NA
MMV396736--12Res2a	MMV396736	EAW157	VII	845806	87	ORF	846405	845893	neg/-	YGR174C	S000003406	CBP4	NA	Mitochondrial protein required for assembly of cytochrome bc1 complex; interacts with the Cbp3p-Cbp6p complex and newly synthesized cytochrome b (Cobp) to promote assembly of Cobp into the cytochrome bc1 complex
MMV396736--12Res2a	MMV396736	EAW157	VII	845806	87	CDS	846405	845893	neg/-	NA	S000037715	NA	NA	NA
MMV403679--2R4a	MMV403679	EAW366	X	295163	278	ORF	294799	294885	pos/+	YJL077W-A	S000028661	NA	NA	Protein of unknown function; mRNA identified as translated by ribosome profiling data; completely overlaps the verified gene YJL077C/ICS3
MMV403679--2R4a	MMV403679	EAW366	X	295163	278	CDS	294799	294885	pos/+	NA	S000032486	NA	NA	NA
MMV403679--2R4a	MMV403679	EAW366	X	295163	102	ORF	295061	294666	neg/+	YJL077C	S000003613	ICS3	NA	Protein with a role in copper homeostasis; possible role in vacuolar sorting and processing of secretory proteins; null mutants are hypersensitive to sortin2
MMV403679--2R4a	MMV403679	EAW366	X	295163	102	CDS	295061	294666	neg/+	NA	S000032502	NA	NA	NA
MMV403679--2R4a	MMV403679	EAW366	X	295163	82	ORF	295245	298814	pos/-	YJL076W	S000003612	NET1	SRM8|CFI1|ESC5	Core subunit of the RENT complex; involved in nucleolar silencing and telophase exit; stimulates transcription by RNA polymerase I and regulates nucleolar structure; NET1 has a paralog, TOF2, that arose from the whole genome duplication
MMV403679--2R4a	MMV403679	EAW366	X	295163	82	CDS	295245	298814	pos/-	NA	S000032450	NA	NA	NA
MMV403679--3R4a	MMV403679	EAW367	II	75041	346	ORF	74695	73070	neg/+	YBL080C	S000000176	PET112	glutamyl-tRNA(Gln) amidotransferase subunit PET112	Subunit of the trimeric GatFAB AmidoTransferase(AdT) complex; involved in the formation of Q-tRNAQ; mutation is functionally complemented by the bacterial GatB ortholog
MMV403679--3R4a	MMV403679	EAW367	II	75041	346	CDS	74695	73070	neg/+	NA	S000036223	NA	NA	NA
MMV403679--3R4a	MMV403679	EAW367	II	75041	218	ORF	75259	79767	pos/-	YBL079W	S000000175	NUP170	NLE3	Subunit of inner ring of nuclear pore complex (NPC); contributes to NPC assembly and nucleocytoplasmic transport; interacts with genomic regions that contain ribosomal protein and subtelomeric genes, where it functions in nucleosome positioning and as a repressor of transcription; both Nup170p and NUP157p are similar to human Nup155p; NUP170 has a paralog, NUP157, that arose from the whole genome…
MMV403679--3R4a	MMV403679	EAW367	II	75041	218	CDS	75259	79767	pos/-	NA	S000034905	NA	NA	NA
MMV403679--3R4a	MMV403679	EAW367	IV	1266172	14	ORF	1263324	1266158	pos/+	YDR395W	S000002803	SXM1	KAP108	Nuclear transport factor (karyopherin); involved in protein transport between the cytoplasm and nucleoplasm; similar to Nmd5p, Cse1p, Lph2p, and the human cellular apoptosis susceptibility protein, CAS1
MMV403679--3R4a	MMV403679	EAW367	IV	1266172	14	CDS	1263324	1266158	pos/+	NA	S000034692	NA	NA	NA
MMV403679--3R4a	MMV403679	EAW367	IV	1266172	123	ORF	1266295	1266795	pos/-	YDR396W	S000002804	NA	NA	Dubious open reading frame unlikely to encode a functional protein; extensively overlaps essential NCB2 gene encoding the beta subunit of the NC2 dimeric histone-fold complex
MMV403679--3R4a	MMV403679	EAW367	IV	1266172	123	CDS	1266295	1266795	pos/-	NA	S000034845	NA	NA	NA
MMV403679--3R4a	MMV403679	EAW367	IV	1266172	194	ORF	1266898	1266366	neg/-	YDR397C	S000002805	NCB2	negative cofactor 2 transcription regulator complex subunit NCB2|YDR1	Subunit of a heterodimeric NC2 transcription regulator complex; complex binds to TBP and can repress transcription by preventing preinitiation complex assembly or stimulate activated transcription; homologous to human NC2beta; complex also includes Bur6p
MMV403679--3R4a	MMV403679	EAW367	IV	1266172	194	CDS	1266769	1266366	neg/-	NA	S000034923	NA	NA	NA
MMV403679--3R4a	MMV403679	EAW367	VII	634185	122	ORF	634063	631481	neg/+	YGR071C	S000003303	ENV11	NA	Protein proposed to be involved in vacuolar functions; mutant shows defect in CPY processing and fragmented vacuoles; deletion mutant has increased glycogen accumulation and displays elongated buds; green fluorescent protein (GFP)-fusion protein localizes to the nucleus; ENV11 has a paralog, VID22, that arose from the whole genome duplication
MMV403679--3R4a	MMV403679	EAW367	VII	634185	122	CDS	634063	631481	neg/+	NA	S000036097	NA	NA	NA
MMV403679--3R4a	MMV403679	EAW367	VII	634185	119	ORF	634304	635467	pos/-	YGR072W	S000003304	UPF3	SUP112|SUA6	Component of the nonsense-mediated mRNA decay (NMD) pathway; along with Nam7p and Nmd2p; involved in decay of mRNA containing nonsense codons; involved in telomere maintenance
MMV403679--3R4a	MMV403679	EAW367	VII	634185	119	CDS	634304	635467	pos/-	NA	S000029860	NA	NA	NA
MMV403679--6R4a	MMV403679	EAW369	X	405550	38	ORF	405588	407273	pos/-	YJL016W	S000003553	TPH3	YJL017W	Putative protein of unknown function; GFP-fusion protein localizes to the cytoplasm; contains two adjacent PH-like domains; conserved in closely related Saccharomyces species
MMV403679--6R4a	MMV403679	EAW369	X	405550	38	CDS	405588	407273	pos/-	NA	S000034286	NA	NA	NA
MMV403679--6R4a	MMV403679	EAW369	XVI	627166	199	ORF	626967	624469	neg/+	YPR029C	S000006233	APL4	NA	Gamma-adaptin; large subunit of the clathrin-associated protein (AP-1) complex; binds clathrin; involved in vesicle mediated transport
MMV403679--6R4a	MMV403679	EAW369	XVI	627166	199	CDS	626967	624469	neg/+	NA	S000032228	NA	NA	NA
MMV403679--7R4a	MMV403679	EAW370	XVI	857477	106	ORF	857583	859745	pos/-	YPR159W	S000006363	KRE6	beta-glucan synthesis-associated protein KRE6|CWH48	Type II integral membrane protein; required for beta-1,6 glucan biosynthesis; putative beta-glucan synthase; localizes to ER, plasma membrane, sites of polarized growth and secretory vesicles; functionally redundant with Skn1p; KRE6 has a paralog, SKN1, that arose from the whole genome duplication
MMV403679--7R4a	MMV403679	EAW370	XVI	857477	106	CDS	857583	859745	pos/-	NA	S000030298	NA	NA	NA
MMV403679--8R4a	MMV403679	EAW372	X	228490	11	snoRNA gene	228479	228094	neg/+	snR37	S000006501	SNR37	NA	H/ACA box small nucleolar RNA (snoRNA); guides pseudouridylation of large subunit (LSU) rRNA at position U2944
MMV403679--8R4a	MMV403679	EAW372	X	228490	11	noncoding exon	228479	228094	neg/+	NA	S000036767	NA	NA	NA
MMV403679--8R4a	MMV403679	EAW372	X	228490	62	ARS	228552	229043	pos/-	ARS1009	S000028446	NA	NA	Autonomously Replicating Sequence
MMV403679--8R4a	MMV403679	EAW372	X	228490	69	ARS consensus sequence	228575	228559	neg/-	NA	S000178125	NA	NA	NA
MMV403679--R3-2	MMV403679	EAW015	XIII	46137	184	ORF	45063	45953	pos/+	YML112W	S000004580	CTK3	NA	Gamma subunit of C-terminal domain kinase I; CTDK-I phosphorylates RNA polymerase II subunit Rpo21p to affect transcription and pre-mRNA 3' end processing, and also phosphorylates ribosomal protein Rps2p to increase translational fidelity; protein abundance increases in response to DNA replication stress
MMV403679--R3-2	MMV403679	EAW015	XIII	46137	184	CDS	45063	45953	pos/+	NA	S000032868	NA	NA	NA
MMV403679--R9-2	MMV403679	EAW014	II	220762	362	ORF	217470	220400	pos/+	YBL005W	S000000101	PDR3	drug-responsive transcription factor PDR3|TPE2|AMY2	Transcriptional activator of the pleiotropic drug resistance network; regulates expression of ATP-binding cassette (ABC) transporters through binding to cis-acting PDRE sites (PDR responsive elements); has a role in response to drugs and organic solvents; post-translationally up-regulated in cells lacking functional mitochondrial genome; involved in diauxic shift; relative distribution to nucleus…
MMV403679--R9-2	MMV403679	EAW014	II	220762	362	CDS	217470	220400	pos/+	NA	S000030309	NA	NA	NA
MMV403679--R9-2	MMV403679	EAW014	II	220762	133	long terminal repeat	220895	221036	pos/-	YBLWdelta8	S000006804	NA	NA	Ty1 LTR
MMV403679--R9-2	MMV403679	EAW014	II	220762	275	long terminal repeat	221037	221370	pos/-	YBLWdelta9	S000006805	NA	NA	Ty1 LTR
MMV403679--R9-2	MMV403679	EAW014	II	220762	275	LTR retrotransposon	221037	226952	pos/-	YBLWTy1-1	S000006808	NA	Ty1	Ty1 element, LTR retrotransposon of the Copia (Pseudoviridae) group; contains co-transcribed genes TYA Gag and TYB Pol, encoding proteins involved in structure and function of virus-like particles, flanked by two direct repeats
MMV403679--R9-2	MMV403679	EAW014	XII	574010	92	ORF	573918	573466	neg/+	YLR218C	S000004208	COA4	CMC3	Twin Cx(9)C protein involved in cytochrome c oxidase organization; organization includes assembly or stability; localizes to the mitochondrial intermembrane space via the Mia40p-Erv1p system; interacts genetically with CYC1 and with cytochrome c oxidase assembly factors
MMV403679--R9-2	MMV403679	EAW014	XII	574010	92	CDS	573918	573466	neg/+	NA	S000034416	NA	NA	NA
MMV403679--R9-2	MMV403679	EAW014	XII	574010	141	ORF	574151	576337	pos/-	YLR219W	S000004209	MSC3	NA	Protein of unknown function; green fluorescent protein (GFP)-fusion protein localizes to the cell periphery; msc3 mutants are defective in directing meiotic recombination events to homologous chromatids; potential Cdc28p substrate; protein abundance increases in response to DNA replication stress
MMV403679--R9-2	MMV403679	EAW014	XII	574010	141	CDS	574151	576337	pos/-	NA	S000035498	NA	NA	NA
MMV66579--R6-2	MMV665794	EAW079	XIII	748098	369	ORF	746353	747729	pos/+	YMR238W	S000004851	DFG5	putative mannan endo-1,6-alpha-mannosidase	Putative mannosidase; essential glycosylphosphatidylinositol (GPI)-anchored membrane protein required for cell wall biogenesis in bud formation, involved in filamentous growth, homologous to Dcw1p
MMV66579--R6-2	MMV665794	EAW079	XIII	748098	369	CDS	746353	747729	pos/+	NA	S000034028	NA	NA	NA
MMV66579--R6-2	MMV665794	EAW079	XIII	748098	135	tRNA gene	747963	747892	neg/+	tR(UCU)M1	S000006717	NA	NA	Arginine tRNA (tRNA-Arg), predicted by tRNAscan-SE analysis; one of 11 nuclear tRNA genes containing the tDNA-anticodon UCU (converted to mcm5-UCU in the mature tRNA), decodes AGA codons into arginine, one of 19 nuclear tRNAs for arginine
MMV66579--R6-2	MMV665794	EAW079	XIII	748098	135	noncoding exon	747963	747892	neg/+	NA	S000031501	NA	NA	NA
MMV66579--R6-2	MMV665794	EAW079	XIII	748098	164	ORF	749677	748262	neg/-	YMR239C	S000004852	RNT1	ribonuclease III	Nuclear dsRNA-specific ribonuclease (RNase III); involved in rDNA transcription, rRNA processing and U2 snRNA 3' end formation by cleavage of a stem-loop structure at the 3' end of U2 snRNA; involved in polyadenylation-independent transcription termination; involved in the cell wall stress response, regulating the degradation of cell wall integrity and morphogenesis checkpoint genes
MMV66579--R6-2	MMV665794	EAW079	XIII	748098	164	CDS	749677	748262	neg/-	NA	S000034074	NA	NA	NA
MMV66579--R6-2	MMV665794	EAW079	XV	388771	87	ORF	386825	388684	pos/+	YOR030W	S000005556	DFG16	ZRG12|ECM41	Probable multiple transmembrane protein; involved in diploid invasive and pseudohyphal growth upon nitrogen starvation; is glycosylated and phosphorylated; interacts with Rim21p and Rim9p in the plasma membrane to form a pH-sensing complex in the Rim101 pathway and is required to maintain Rim21p levels; required for accumulation of processed Rim101p
MMV66579--R6-2	MMV665794	EAW079	XV	388771	87	CDS	386825	388684	pos/+	NA	S000033591	NA	NA	NA
MMV66579--R6-2	MMV665794	EAW079	XV	388771	442	blocked reading frame	389213	389422	pos/-	YOR031W	S000005557	CRS5	metallothionein CRS5	Copper-binding metallothionein; required for wild-type copper resistance
MMV66579--R6-2	MMV665794	EAW079	XV	388771	442	CDS	389213	389422	pos/-	NA	S000033679	NA	NA	NA
MMV665794--10R9c	MMV665794	EAW945	IX	73613	160	ORF	73453	69791	neg/+	YIL147C	S000001409	SLN1	YPD2	Transmembrane histidine phosphotransfer kinase and osmosensor; regulates MAP kinase cascade; transmembrane protein with an intracellular kinase domain that signals to Ypd1p and Ssk1p, thereby forming a phosphorelay system similar to bacterial two-component regulators
MMV665794--10R9c	MMV665794	EAW945	IX	73613	160	CDS	73453	69791	neg/+	NA	S000031443	NA	NA	NA
MMV665794--10R9c	MMV665794	EAW945	IX	73613	207	ARS	73820	73991	pos/-	ARS907	S000178111	NA	NA	Autonomously replicating sequence
MMV665794--10R9c	MMV665794	EAW945	X	239145	59	ORF	237263	239086	pos/+	YJL100W	S000003636	LSB6	1-phosphatidylinositol 4-kinase LSB6	Type II phosphatidylinositol 4-kinase; binds Las17p, a homolog of human Wiskott-Aldrich Syndrome protein involved in actin patch assembly and actin polymerization
MMV665794--10R9c	MMV665794	EAW945	X	239145	59	CDS	237263	239086	pos/+	NA	S000037110	NA	NA	NA
MMV665794--10R9c	MMV665794	EAW945	X	239145	269	ORF	239414	241654	pos/-	YJL099W	S000003635	CHS6	CSD3	Member of the ChAPs (Chs5p-Arf1p-binding proteins) family; part of the exomer complex that mediates export of specific cargo proteins, including Chs3p, from the Golgi to the plasma membrane; primary component of the Chs5/6 complex that binds directly to membranes; CHS6 has a paralog, BCH2, that arose from the whole genome duplication
MMV665794--10R9c	MMV665794	EAW945	X	239145	269	CDS	239414	241654	pos/-	NA	S000031796	NA	NA	NA
MMV665794--10R9c	MMV665794	EAW945	XIII	25857	57	ORF	25800	24037	neg/+	YML123C	S000004592	PHO84	phosphate transporter PHO84|phoT	High-affinity inorganic phosphate (Pi) transporter; also low-affinity manganese transporter; regulated by Pho4p and Spt7p; mutation confers resistance to arsenate; exit from the ER during maturation requires Pho86p; cells overexpressing Pho84p accumulate heavy metals but do not develop symptoms of metal toxicity
MMV665794--10R9c	MMV665794	EAW945	XIII	25857	57	CDS	25800	24037	neg/+	NA	S000037701	NA	NA	NA
MMV665794--10R9c	MMV665794	EAW945	XIII	25857	181	ORF	26418	26038	neg/-	YML122C	S000004591	NA	NA	Putative protein of unknown function; conserved among S. cerevisiae strains; YML122C is not an essential gene
MMV665794--10R9c	MMV665794	EAW945	XIII	25857	181	CDS	26418	26038	neg/-	NA	S000036933	NA	NA	NA
MMV665794--7R9c	MMV665794	EAW323	XV	846228	436	ORF	845792	844992	neg/+	YOR280C	S000005806	FSH3	putative serine hydrolase	Putative serine hydrolase; likely target of Cyc8p-Tup1p-Rfx1p transcriptional regulation; sequence is similar to S. cerevisiae Fsh1p and Fsh2p and the human candidate tumor suppressor OVCA2
MMV665794--7R9c	MMV665794	EAW323	XV	846228	436	CDS	845792	844992	neg/+	NA	S000031815	NA	NA	NA
MMV665794--7R9c	MMV665794	EAW323	XV	846228	41	ORF	847129	846269	neg/-	YOR281C	S000005807	PLP2	NA	Protein that interacts with the CCT complex to stimulate actin folding; has similarity to phosducins; null mutant lethality is complemented by mouse phosducin-like protein MgcPhLP; CCT is short for chaperonin containing TCP-1; essential gene
MMV665794--7R9c	MMV665794	EAW323	XV	846228	41	CDS	847129	846269	neg/-	NA	S000031925	NA	NA	NA
MMV665794--7R9c	MMV665794	EAW323	XVI	939278	246	ORF	939032	938148	neg/+	YPR199C	S000006403	ARR1	ACR1|YAP8	Transcriptional activator of the basic leucine zipper (bZIP) family; required for transcription of genes involved in resistance to arsenic compounds; directly binds trivalent arsenic (As(III)) as does K. lactis ortholog, KIYAP8
MMV665794--7R9c	MMV665794	EAW323	XVI	939278	246	CDS	939032	938148	neg/+	NA	S000036409	NA	NA	NA
MMV665794--7R9c	MMV665794	EAW323	XVI	939278	1	ORF	939671	939279	neg/-	YPR200C	S000006404	ARR2	ACR2	Arsenate reductase required for arsenate resistance; converts arsenate to arsenite which can then be exported from cells by Arr3p
MMV665794--7R9c	MMV665794	EAW323	XVI	939278	1	CDS	939671	939279	neg/-	NA	S000034447	NA	NA	NA
MMV665807--R5-2	MMV665807	EAW019	XVI	62678	303	LTR retrotransposon	56452	62375	pos/+	YPLWTy1-1	S000007199	NA	Ty1	Ty1 element, LTR retrotransposon of the Copia (Pseudoviridae) group; contains co-transcribed genes TYA Gag and TYB Pol, encoding proteins involved in structure and function of virus-like particles, flanked by two direct repeats
MMV665807--R5-2	MMV665807	EAW019	XVI	62678	303	long terminal repeat	62039	62375	pos/+	YPLWdelta4	S000007191	NA	NA	Ty1 LTR
MMV665807--R5-2	MMV665807	EAW019	XVI	62678	46	long terminal repeat	62724	63006	pos/-	YPLWdelta6	S000007193	NA	NA	Ty1 LTR
MMV665852--R312a	MMV665852	EAW347	II	371898	205	ORF	372735	372103	neg/-	YBR067C	S000000271	TIP1	putative lipase	Major cell wall mannoprotein with possible lipase activity; transcription is induced by heat- and cold-shock; member of the Srp1p/Tip1p family of serine-alanine-rich proteins
MMV665852--R312a	MMV665852	EAW347	II	371898	205	CDS	372735	372103	neg/-	NA	S000033875	NA	NA	NA
MMV665882--13_R4a	MMV665882	EAW196	IV	427031	97	ORF	426934	426002	neg/+	YDL015C	S000002173	TSC13	trans-2-enoyl-CoA reductase (NADPH) TSC13	Enoyl reductase; catalyzes last step in each cycle of very long chain fatty acid elongation; localizes to ER, highly enriched in a structure marking nuclear-vacuolar junctions; coimmunoprecipitates with elongases Elo2p and Elo3p; protein increases in abundance and relative distribution to ER foci increases upon DNA replication stress; human homolog TECR implicated in nonsyndromic mental retardati…
MMV665882--13_R4a	MMV665882	EAW196	IV	427031	97	CDS	426934	426002	neg/+	NA	S000034157	NA	NA	NA
MMV665882--13_R4a	MMV665882	EAW196	IV	427031	333	ORF	427364	428347	pos/-	YDL014W	S000002172	NOP1	rRNA methyltransferase NOP1|LOT3	Histone glutamine methyltransferase, modifies H2A at Q105 in nucleolus; component of the small subunit processome complex, which is required for processing of pre-18S rRNA; ortholog of mammalian fibrillarin; inviability of the null mutant is functionally complemented by human FBL
MMV665882--13_R4a	MMV665882	EAW196	IV	427031	333	CDS	427364	428347	pos/-	NA	S000034123	NA	NA	NA
MMV665882--13_R4a	MMV665882	EAW196	IX	197106	83	long terminal repeat	197023	196653	neg/+	YILCtau1	S000007015	NA	NA	Ty4 LTR
MMV665882--13_R4a	MMV665882	EAW196	IX	197106	34	long terminal repeat	197488	197140	neg/-	YILCdelta1	S000007011	NA	NA	Ty1 LTR
MMV665882--13_R4a	MMV665882	EAW196	IX	197106	486	tRNA gene	197592	197663	pos/-	tE(CUC)I	S000006547	NA	NA	Glutamate tRNA (tRNA-Glu), predicted by tRNAscan-SE analysis
MMV665882--13_R4a	MMV665882	EAW196	IX	197106	486	noncoding exon	197592	197663	pos/-	NA	S000031939	NA	NA	NA
MMV665882--13_R4a	MMV665882	EAW196	VII	437392	75	ORF	437934	437467	neg/-	YGL031C	S000002999	RPL24A	eL24|ribosomal 60S subunit protein L24A|L24e|rp29|YL21|L30A|L24A|RPL30A	Ribosomal 60S subunit protein L24A; not essential for translation but may be required for normal translation rate; homologous to mammalian ribosomal protein L24, no bacterial homolog; RPL24A has a paralog, RPL24B, that arose from the whole genome duplication
MMV665882--13_R4a	MMV665882	EAW196	VII	437392	75	CDS	437934	437467	neg/-	NA	S000032115	NA	NA	NA
MMV665882--13_R4a	MMV665882	EAW196	XV	578506	58	ORF	578564	579793	pos/-	YOR134W	S000005660	BAG7	NA	Rho GTPase activating protein (RhoGAP); stimulates the intrinsic GTPase activity of Rho1p, which plays a bud growth by regulating actin cytoskeleton organization and cell wall biosynthesis, resulting in the downregulation of Rho1p; structurally and functionally related to Sac7p; BAG7 has a paralog, SAC7, that arose from the whole genome duplication
MMV665882--13_R4a	MMV665882	EAW196	XV	578506	58	CDS	578564	579793	pos/-	NA	S000037586	NA	NA	NA
MMV665882--14_R4a	MMV665882	EAW197	VIII	238664	434	ORF	239098	241293	pos/-	YHR072W	S000001114	ERG7	lanosterol synthase ERG7	Lanosterol synthase; an essential enzyme that catalyzes the cyclization of squalene 2,3-epoxide, a step in ergosterol biosynthesis; human LSS functionally complements the lethality of the erg7 null mutation
MMV665882--14_R4a	MMV665882	EAW197	VIII	238664	434	CDS	239098	241293	pos/-	NA	S000034721	NA	NA	NA
MMV665882--14_R4a	MMV665882	EAW197	VIII	238664	246	ORF	239230	238910	neg/-	YHR071C-A	S000028781	NA	NA	Dubious open reading frame; unlikely to encode a functional protein, based on available experimental and comparative sequence data; partially overlaps the verified ORF ERG7/YHR072W
MMV665882--14_R4a	MMV665882	EAW197	VIII	238664	246	CDS	239230	238910	neg/-	NA	S000033521	NA	NA	NA
MMV665882--14_R4a	MMV665882	EAW197	XII	121228	117	ORF	116432	121111	pos/+	YLL015W	S000003938	BPT1	ATP-binding cassette bilirubin transporter BPT1	ABC type transmembrane transporter of MRP/CFTR family; found in vacuolar membrane, involved in the transport of unconjugated bilirubin and in heavy metal detoxification via glutathione conjugates, along with Ycf1p
MMV665882--14_R4a	MMV665882	EAW197	XII	121228	117	CDS	116432	121111	pos/+	NA	S000032769	NA	NA	NA
MMV665882--14_R4a	MMV665882	EAW197	XII	121228	94	ORF	121322	121648	pos/-	YLL014W	S000003937	EMC6	NA	Member of conserved ER transmembrane complex; required for efficient folding of proteins in the ER; null mutant displays induction of the unfolded protein response; homologous to worm F33D4.7/EMC-6, fly CG11781, human TMEM93
MMV665882--14_R4a	MMV665882	EAW197	XII	121228	94	CDS	121322	121648	pos/-	NA	S000032696	NA	NA	NA
MMV665882--14_R4a	MMV665882	EAW197	XVI	271095	202	ORF	268188	270893	pos/+	YPL150W	S000006071	NA	non-specific serine/threonine protein kinase	Protein kinase of unknown cellular role; binds phosphatidylinositols and cardiolipin in a large-scale study
MMV665882--14_R4a	MMV665882	EAW197	XVI	271095	202	CDS	268188	270893	pos/+	NA	S000030474	NA	NA	NA
MMV665882--14_R4a	MMV665882	EAW197	XVI	271095	215	ORF	271310	272194	pos/-	YPL149W	S000006070	ATG5	APG5	Conserved protein involved in autophagy and the Cvt pathway; undergoes conjugation with Atg12p to form a complex involved in Atg8p lipidation; Atg5p-Atg12p conjugate enhances E2 activity of Atg3 by rearranging its catalytic site, also forms a complex with Atg16p; the Atg5-Atg12/Atg16 complex binds to membranes and is essential for autophagosome formation; also involved in methionine restriction e…
MMV665882--14_R4a	MMV665882	EAW197	XVI	271095	215	CDS	271310	272194	pos/-	NA	S000030694	NA	NA	NA
MMV665882--16_R4a	MMV665882	EAW199	IX	113696	459	ORF	113237	106107	neg/+	YIL129C	S000001391	TAO3	PAG1	Component of the RAM signaling network; is involved in regulation of Ace2p activity and cellular morphogenesis, interacts with protein kinase Cbk1p and also with Kic1p
MMV665882--16_R4a	MMV665882	EAW199	IX	113696	459	CDS	113237	106107	neg/+	NA	S000032290	NA	NA	NA
MMV665882--16_R4a	MMV665882	EAW199	IX	113696	110	ORF	113806	116904	pos/-	YIL128W	S000001390	MET18	MMS19	Component of cytosolic iron-sulfur protein assembly (CIA) machinery; acts at a late step of Fe-S cluster assembly; forms the CIA targeting complex with Cia1p and Cia2p that directs Fe-S cluster incorporation into a subset of proteins involved in methionine biosynthesis, DNA replication and repair, transcription, and telomere maintenance; ortholog of human MMS19
MMV665882--16_R4a	MMV665882	EAW199	IX	113696	110	CDS	113806	116904	pos/-	NA	S000032232	NA	NA	NA
MMV665882--16_R4a	MMV665882	EAW199	V	241578	77	ORF	241501	240032	neg/+	YER045C	S000000847	ACA1	NA	ATF/CREB family basic leucine zipper (bZIP) transcription factor; binds as a homodimer to the ATF/CREB consensus sequence TGACGTCA; important for carbon source utilization; target genes include GRE2 and COS8; ACA1 has a paralog, CST6, that arose from the whole genome duplication
MMV665882--16_R4a	MMV665882	EAW199	V	241578	77	CDS	241501	240032	neg/+	NA	S000033081	NA	NA	NA
MMV665882--16_R4a	MMV665882	EAW199	XI	431771	135	ORF	431906	432720	pos/-	YKL006W	S000001489	RPL14A	eL14|ribosomal 60S subunit protein L14A|L14e|L14A	Ribosomal 60S subunit protein L14A; N-terminally acetylated; homologous to mammalian ribosomal protein L14, no bacterial homolog; RPL14A has a paralog, RPL14B, that arose from the whole genome duplication
MMV665882--16_R4a	MMV665882	EAW199	XI	431771	135	CDS	431906	432034	pos/-	NA	S000030075	NA	NA	NA
MMV665882--16_R4a	MMV665882	EAW199	XI	431771	264	intron	432035	432432	pos/-	NA	S000030077	NA	NA	NA
MMV665882--17_R4b	MMV665882	EAW256	VIII	48017	49	ORF	47968	45929	neg/+	YHL029C	S000001021	OCA5	NA	Cytoplasmic protein required for replication of Brome mosaic virus; S. cerevisiae is a model system for studying replication of positive-strand RNA viruses in their natural hosts
MMV665882--17_R4b	MMV665882	EAW256	VIII	48017	49	CDS	47968	45929	neg/+	NA	S000030645	NA	NA	NA
MMV665909--12-R2a	MMV665909	EAW442	XI	270677	27	ORF	270650	269718	neg/+	YKL091C	S000001574	NA	phosphatidylinositol/phosphatidylcholine-binding protein|SFH1	Putative phosphatidylinositol/phosphatidylcholine transfer protein; possibly involved in lipid metabolism; localizes to the nucleus; contains a CRAL/TRIO domain and binds several lipids in a large-scale study; YKL091C has a paralog, SEC14, that arose from the whole genome duplication
MMV665909--12-R2a	MMV665909	EAW442	XI	270677	27	CDS	270650	269718	neg/+	NA	S000036936	NA	NA	NA
MMV667491--R5b-2	MMV667491	EAW505	VI	4787	279	ORF	5066	5521	pos/-	YFL063W	S000001831	NA	NA	Dubious open reading frame; unlikely to encode a functional protein, based on available experimental and comparative sequence data
MMV667491--R5b-2	MMV667491	EAW505	VI	4787	279	CDS	5066	5521	pos/-	NA	S000031881	NA	NA	NA
MMV667491--R5b-2	MMV667491	EAW505	VI	4787	281	X element	5530	5068	neg/-	NA	S000028884	NA	NA	Telomeric X element Core sequence on the left arm of Chromosome VI; contains an ARS consensus sequence, an Abf1p binding site consensus sequence and ORF YFL063W
MMV667491--R5b-2	MMV667491	EAW505	VI	4787	33	X element combinatorial repeat	5067	4820	neg/-	NA	S000028885	NA	NA	Telomeric X element combinatorial repeat on the left arm of Chr VI; contains repeats of the D, C, B and A types, as well as Tbf1p binding sites; formerly called SubTelomeric Repeats
MMV667491--R5b-2	MMV667491	EAW505	VI	4787	103	Y prime element	4684	1	neg/+	NA	S000028886	NA	NA	Telomeric short Y' element on the left arm of Chromosome VI; contains a region of 36-bp repeats and five ORFs (YFL064C, YFL065C, YFL066C, YFL067W, YFL068W)
MMV667491--R5b-2	MMV667491	EAW505	VII	670150	243	ORF	668189	669907	pos/+	YGR092W	S000003324	DBF2	serine/threonine-protein kinase DBF2	Ser/Thr kinase involved in transcription and stress response; functions as part of a network of genes in exit from mitosis; localization is cell cycle regulated; activated by Cdc15p during the exit from mitosis; also plays a role in regulating the stability of SWI5 and CLB2 mRNAs; phosphorylates Chs2p to regulate primary septum formation and Hof1p to regulate cytokinesis; DBF2 has a paralog, DBF2…
MMV667491--R5b-2	MMV667491	EAW505	VII	670150	243	CDS	668189	669907	pos/+	NA	S000034610	NA	NA	NA
MMV667491--R5b-2	MMV667491	EAW505	VII	670150	238	ORF	670388	671911	pos/-	YGR093W	S000003325	DRN1	NA	Splicing factor that modulates turnover of branched RNAs by Dbr1p; interacts with spliceosomal components and branched RNA splicing products; enhances Dbr1p debranching in vitro; conserved protein with domain organization identical from yeast to human; N-terminal homology to Dbr1p N-terminus, but Dbr1p catalytic residues not conserved; relocalizes to the cytosol in response to hypoxia
MMV667491--R5b-2	MMV667491	EAW505	VII	670150	238	CDS	670388	671911	pos/-	NA	S000034725	NA	NA	NA
MMV667491--R8a-2	MMV667491	EAW139	XII	976986	397	long terminal repeat	976589	976258	neg/+	YLRCdelta25	S000007076	NA	NA	Ty2 LTR
Pentamidine--R2c-2	pentamidine	EAW508	XV	954070	200	ORF	949773	953870	pos/+	YOR336W	S000005863	KRE5	NA	Protein required for beta-1,6 glucan biosynthesis; mutations result in aberrant morphology and severe growth defects
Pentamidine--R2c-2	pentamidine	EAW508	XV	954070	200	CDS	949773	953870	pos/+	NA	S000033259	NA	NA	NA
Pentamidine--R2c-2	pentamidine	EAW508	XV	954070	274	ORF	954344	956623	pos/-	YOR337W	S000005864	TEA1	NA	Ty1 enhancer activator involved in Ty enhancer-mediated transcription; required for full levels of Ty enhancer-mediated transcription; C6 zinc cluster DNA-binding protein
Pentamidine--R2c-2	pentamidine	EAW508	XV	954070	274	CDS	954344	956623	pos/-	NA	S000033317	NA	NA	NA
Poseconazole--R4d-2	posaconazole	EAW110	VI	27890	342	ORF	28232	29629	pos/-	YFL052W	S000001842	ZNF1	DNA-binding domain containing protein|ROP1	Zinc cluster transcription factor that regulates respiratory growth; binds to promoters of genes involved in respiration, gluconeogenesis, and the glyoxylate shunt; required for normal carbon source utilization and stress response
Poseconazole--R4d-2	posaconazole	EAW110	VI	27890	342	CDS	28232	29629	pos/-	NA	S000032997	NA	NA	NA
Rap--1Res3a	rapamycin	EAW160	XV	116255	447	ORF	115808	114138	neg/+	YOL105C	S000005465	WSC3	NA	Sensor-transducer of the stress-activated PKC1-MPK1 signaling pathway; involved in maintenance of cell wall integrity; involved in response to heat shock and other stressors; regulates 1,3-beta-glucan synthesis; WSC3 has a paralog, WSC2, that arose from the whole genome duplication
Rap--1Res3a	rapamycin	EAW160	XV	116255	447	CDS	115808	114138	neg/+	NA	S000030500	NA	NA	NA
Rap--1Res3a	rapamycin	EAW160	XV	116255	141	ORF	117454	116396	neg/-	YOL104C	S000005464	NDJ1	TAM1	Protein that regulates meiotic SPB cohesion and telomere clustering; localizes to both spindle pole bodies (SPBs) and telomeres; required for bouquet formation, effective homolog pairing, ordered cross-over distribution, sister chromatid cohesion at meiotic telomeres, chromosomal segregation and telomere-led rapid prophase movement
Rap--1Res3a	rapamycin	EAW160	XV	116255	141	CDS	117454	116396	neg/-	NA	S000037679	NA	NA	NA
CBR572-1R3a	sBUZ572	EAW703	IV	306672	95	ORF	305237	306577	pos/+	YDL084W	S000002242	SUB2	ATP-dependent RNA helicase SUB2	Component of the TREX complex required for nuclear mRNA export; member of the DEAD-box RNA helicase superfamily and is involved in early and late steps of spliceosome assembly; homolog of the human splicing factor hUAP56; relocalizes from nucleus to cytoplasm upon DNA replication stress
CBR572-1R3a	sBUZ572	EAW703	IV	306672	95	CDS	305237	306577	pos/+	NA	S000036856	NA	NA	NA
CBR572-1R3a	sBUZ572	EAW703	IV	306672	254	ORF	307789	306926	neg/-	YDL083C	S000002241	RPS16B	uS9|ribosomal 40S subunit protein S16B|S9|rp61R|S16B	Protein component of the small (40S) ribosomal subunit; homologous to mammalian ribosomal protein S16 and bacterial S9; RPS16B has a paralog, RPS16A, that arose from the whole genome duplication
CBR572-1R3a	sBUZ572	EAW703	IV	306672	254	CDS	307333	306926	neg/-	NA	S000035913	NA	NA	NA
Tav--11Res2b	tavaborole	EAW165	VII	667838	13	ORF	666341	667825	pos/+	YGR091W	S000003323	PRP31	U4/U6-U5 snRNP complex subunit PRP31	Splicing factor; component of the U4/U6-U5 snRNP complex
Tav--11Res2b	tavaborole	EAW165	VII	667838	13	CDS	666341	667825	pos/+	NA	S000034543	NA	NA	NA
Tav--11Res2b	tavaborole	EAW165	VII	667838	351	ORF	668189	669907	pos/-	YGR092W	S000003324	DBF2	serine/threonine-protein kinase DBF2	Ser/Thr kinase involved in transcription and stress response; functions as part of a network of genes in exit from mitosis; localization is cell cycle regulated; activated by Cdc15p during the exit from mitosis; also plays a role in regulating the stability of SWI5 and CLB2 mRNAs; phosphorylates Chs2p to regulate primary septum formation and Hof1p to regulate cytokinesis; DBF2 has a paralog, DBF2…
Tav--11Res2b	tavaborole	EAW165	VII	667838	351	CDS	668189	669907	pos/-	NA	S000034610	NA	NA	NA
TCMDC124263--10R3a	TCMDC-124263	EAW309	II	452066	97	ORF	451969	450881	neg/+	YBR105C	S000000309	VID24	glucose-induced degradation complex subunit VID24|GID4	GID Complex regulatory subunit; binds GID Complex in response to glucose through interactions with complex member Vid28p; regulates fructose-1,6-bisphosphatase (FBPase) targeting to the vacuole; promotes proteasome-dependent catabolite degradation of FBPase; peripheral membrane protein located at Vid (vacuole import and degradation) vesicles
TCMDC124263--10R3a	TCMDC-124263	EAW309	II	452066	97	CDS	451969	450881	neg/+	NA	S000037212	NA	NA	NA
TCMDC124263--12-R3a	TCMDC-124263	EAW417	VIII	505538	8	ORF	505530	504476	neg/+	YHR203C	S000001246	RPS4B	eS4|ribosomal 40S subunit protein S4B|S4e|rp5|YS6|S7B|S4B	Protein component of the small (40S) ribosomal subunit; homologous to mammalian ribosomal protein S4, no bacterial homolog; RPS4B has a paralog, RPS4A, that arose from the whole genome duplication
TCMDC124263--12-R3a	TCMDC-124263	EAW417	VIII	505538	291	CDS	505247	504476	neg/+	NA	S000037172	NA	NA	NA
TCMDC124263--12-R3a	TCMDC-124263	EAW417	VIII	505538	8	CDS	505530	505517	neg/+	NA	S000037171	NA	NA	NA
TCMDC124263--12-R3a	TCMDC-124263	EAW417	VIII	505538	22	intron	505516	505248	neg/+	NA	S000037173	NA	NA	NA
TCMDC124263--16-R3a	TCMDC-124263	EAW420	XV	97	488	ORF	585	740	pos/-	YOL166W-A	S000028709	NA	NA	Protein of unknown function; identified by gene-trapping, microarray-based expression analysis, and genome-wide homology searching
TCMDC124263--16-R3a	TCMDC-124263	EAW420	XV	97	488	CDS	585	740	pos/-	NA	S000032654	NA	NA	NA
TCMDC124263--16-R3a	TCMDC-124263	EAW420	XV	531149	22	ORF	530429	531127	pos/+	YOR111W	S000005637	NA	NA	Putative protein of unknown function
TCMDC124263--16-R3a	TCMDC-124263	EAW420	XV	531149	22	CDS	530429	531127	pos/+	NA	S000036919	NA	NA	NA
TCMDC124263--16-R3a	TCMDC-124263	EAW420	XV	531149	359	ORF	531508	533793	pos/-	YOR112W	S000005638	CEX1	NA	Component of nuclear aminoacylation-dependent tRNA export pathway; cytoplasmic; interacts with nuclear pore component Nup116p; copurifies with tRNA export receptors Los1p and Msn5p, as well as eIF-1a; required for activation of RAN GTPase Gsp1p and dissociation of receptor-tRNA-Gsp1p export complex; recruits Rna1p from cytoplasm to NPC, facilitates Rna1p activation of Gsp1p GTPase activity by ena…
TCMDC124263--16-R3a	TCMDC-124263	EAW420	XV	531149	359	CDS	531508	533793	pos/-	NA	S000036975	NA	NA	NA
TCMDC124263--2-R3a	TCMDC-124263	EAW380	IV	1367045	218	ORF	1366827	1366264	neg/+	YDR454C	S000002862	GUK1	BRA3|guanylate kinase|PUR5	Guanylate kinase; converts GMP to GDP; required for growth and mannose outer chain elongation of cell wall N-linked glycoproteins
TCMDC124263--2-R3a	TCMDC-124263	EAW380	IV	1367045	218	CDS	1366827	1366264	neg/+	NA	S000037538	NA	NA	NA
TCMDC124263--2-R3a	TCMDC-124263	EAW380	IV	1367045	440	ORF	1367485	1369386	pos/-	YDR456W	S000002864	NHX1	bifunctional K:H/Na:H antiporter NHX1|VPL27|NHA2|VPS44	Na+/H+ and K+/H+ exchanger; required for intracellular sequestration of Na+ and K+; located in the vacuole and late endosome compartments; required for osmotolerance to acute hypertonic shock and for vacuolar fusion; ortholog of human NHE9, which is linked to autism
TCMDC124263--2-R3a	TCMDC-124263	EAW380	IV	1367045	440	CDS	1367485	1369386	pos/-	NA	S000030521	NA	NA	NA
TCMDC124263--2-R3a	TCMDC-124263	EAW380	IV	1367045	328	ORF	1367681	1367373	neg/-	YDR455C	S000002863	NA	NA	Dubious open reading frame; unlikely to encode a functional protein, based on available experimental and comparative sequence data; partially overlaps the verified gene YDR456W
TCMDC124263--2-R3a	TCMDC-124263	EAW380	IV	1367045	328	CDS	1367681	1367373	neg/-	NA	S000037654	NA	NA	NA
TCMDC124263--6-R3a	TCMDC-124263	EAW384	VI	268987	74	ORF	269061	269516	pos/-	YFR057W	S000001953	NA	NA	Putative protein of unknown function
TCMDC124263--6-R3a	TCMDC-124263	EAW384	VI	268987	74	CDS	269061	269516	pos/-	NA	S000030392	NA	NA	NA
TCMDC124263--6-R3a	TCMDC-124263	EAW384	VI	268987	430	ARS	269417	270035	pos/-	ARS610	S000121260	ARS610	ARSVI-270	Autonomously Replicating Sequence
TCMDC124263--8-R3a	TCMDC-124263	EAW386	II	616077	221	ORF	615856	615203	neg/+	YBR197C	S000000401	NA	NA	Protein of unknown function; green fluorescent protein (GFP)-fusion protein localizes to the cytoplasm and nucleus; YBR197C is not an essential gene; relative distribution to the nucleus increases upon DNA replication stress; YBR197C has a paralog, YPL077C, that arose from the whole genome duplication
TCMDC124263--8-R3a	TCMDC-124263	EAW386	II	616077	221	CDS	615856	615203	neg/+	NA	S000032354	NA	NA	NA
TCMDC124263--8-R3a	TCMDC-124263	EAW386	II	616077	50	ORF	618523	616127	neg/-	YBR198C	S000000402	TAF5	chromatin modification protein|TafII90|TAF90	Subunit (90 kDa) of TFIID and SAGA complexes; involved in RNA polymerase II transcription initiation and in chromatin modification
TCMDC124263--8-R3a	TCMDC-124263	EAW386	II	616077	50	CDS	618523	616127	neg/-	NA	S000033223	NA	NA	NA
Wortmannin--14-R3a	wortmannin	EAW453	IX	197676	188	long terminal repeat	197488	197140	neg/+	YILCdelta1	S000007011	NA	NA	Ty1 LTR
Wortmannin--14-R3a	wortmannin	EAW453	IX	197676	13	tRNA gene	197592	197663	pos/+	tE(CUC)I	S000006547	NA	NA	Glutamate tRNA (tRNA-Glu), predicted by tRNAscan-SE analysis
Wortmannin--14-R3a	wortmannin	EAW453	IX	197676	13	noncoding exon	197592	197663	pos/+	NA	S000031939	NA	NA	NA
Wortmannin--14-R3a	wortmannin	EAW453	IX	197676	255	ORF	199403	197931	neg/-	YIL088C	S000001350	AVT7	NA	Putative transporter; member of a family of seven S. cerevisiae genes (AVT1-7) related to vesicular GABA-glycine transporters
Wortmannin--14-R3a	wortmannin	EAW453	IX	197676	255	CDS	199403	197931	neg/-	NA	S000036264	NA	NA	NA
Wortmannin--15-R3a	wortmannin	EAW454	V	242899	281	ORF	243180	243611	pos/-	YER046W	S000000848	SPO73	NA	Meiosis-specific protein required for prospore membrane morphogenesis; required for the proper shape of the prospore membrane (PSM) and for spore wall formation; functions cooperatively with SPO71 in PSM elongation; physically interacts with Spo71p; genetically antagonistic to SPO1, similar to SPO71; localizes to the PSM; required for spore wall formation during sporulation; dispensable for both …
Wortmannin--15-R3a	wortmannin	EAW454	V	242899	281	CDS	243180	243611	pos/-	NA	S000033892	NA	NA	NA

## Sheet: (ii) Mutations within feature
Supplementary Data 6. Annotations of the intergenic mutations identified in compound-resistant clones. All annotations were performed by mapping the distances of the intergenic mutation position to the nearest genomic features provided in the S. cerevisiae S288C reference genome GFF (General Feature Format) available on SGD. (i) Mutations near feature: list of genomic features located within 500b…
Clone Name	Compound or drug name	EAW#	Chromosome	Intergenic mutation position	Feature type	Feature Start	Feature Stop	Feature Strand	Feature SGDID	Feature name (if applicable)	Feature description
ART--R3-2	artemisinin	EAW026	XIII	183838	ARS	183797	183887	+	S000118368	ARS1308	Autonomously Replicating Sequence
CBR110--7-R4a	CBR110	EAW450	IV	1525003	telomere	1524625	1531933	+	S000028948	TEL04R	Telomeric region on the right arm of Chromosome IV; composed of an X element core sequence, X element combinatorial repeats, a short stretch of telomeric repeats, and a long Y' element
CBR110--7-R4a	CBR110	EAW450	IV	1525003	X element	1524625	1525089	+	S000028950	NA	Telomeric X element Core sequence on the right arm of Chromosome IV; spans 464 bp and contains an ARS consensus sequence, an Abf1p binding site consensus sequence, and ORF YDR543C
CBR110--7-R4a	CBR110	EAW450	IV	1525005	telomere	1524625	1531933	+	S000028948	TEL04R	Telomeric region on the right arm of Chromosome IV; composed of an X element core sequence, X element combinatorial repeats, a short stretch of telomeric repeats, and a long Y' element
CBR110--7-R4a	CBR110	EAW450	IV	1525005	X element	1524625	1525089	+	S000028950	NA	Telomeric X element Core sequence on the right arm of Chromosome IV; spans 464 bp and contains an ARS consensus sequence, an Abf1p binding site consensus sequence, and ORF YDR543C
CBR110--7-R4a	CBR110	EAW450	IV	1525006	telomere	1524625	1531933	+	S000028948	TEL04R	Telomeric region on the right arm of Chromosome IV; composed of an X element core sequence, X element combinatorial repeats, a short stretch of telomeric repeats, and a long Y' element
CBR110--7-R4a	CBR110	EAW450	IV	1525006	X element	1524625	1525089	+	S000028950	NA	Telomeric X element Core sequence on the right arm of Chromosome IV; spans 464 bp and contains an ARS consensus sequence, an Abf1p binding site consensus sequence, and ORF YDR543C
CBR110--7-R4a	CBR110	EAW450	IV	1525010	telomere	1524625	1531933	+	S000028948	TEL04R	Telomeric region on the right arm of Chromosome IV; composed of an X element core sequence, X element combinatorial repeats, a short stretch of telomeric repeats, and a long Y' element
CBR110--7-R4a	CBR110	EAW450	IV	1525010	X element	1524625	1525089	+	S000028950	NA	Telomeric X element Core sequence on the right arm of Chromosome IV; spans 464 bp and contains an ARS consensus sequence, an Abf1p binding site consensus sequence, and ORF YDR543C
CBR110--7-R4a	CBR110	EAW450	IV	1525016	telomere	1524625	1531933	+	S000028948	TEL04R	Telomeric region on the right arm of Chromosome IV; composed of an X element core sequence, X element combinatorial repeats, a short stretch of telomeric repeats, and a long Y' element
CBR110--7-R4a	CBR110	EAW450	IV	1525016	X element	1524625	1525089	+	S000028950	NA	Telomeric X element Core sequence on the right arm of Chromosome IV; spans 464 bp and contains an ARS consensus sequence, an Abf1p binding site consensus sequence, and ORF YDR543C
CBR110-11R3a	CBR110	EAW740	VII	823276	LTR retrotransposon	823306	817393	-	S000006963	YGRCTy1-3	Ty1 element, LTR retrotransposon of the Copia (Pseudoviridae) group; contains co-transcribed genes TYA Gag and TYB Pol, encoding proteins involved in structure and function of virus-like particles, flanked by two direct repeats
CBR110-11R3a	CBR110	EAW740	VII	823276	long terminal repeat	823306	822975	-	S000006960	YGRCdelta30	Ty1 LTR
CBR113--7-R4a	CBR113	EAW439	I	22268	long terminal repeat	22230	22552	+	S000006787	YALWdelta1	Ty1 LTR
CBR668--2-R3b	CBR668	EAW224	IV	513739	long terminal repeat	514020	513692	-	S000006846	YDRCdelta4	Ty2 LTR
CBR668--2-R3b	CBR668	EAW224	IV	513739	LTR retrotransposon	519647	513692	-	S000006862	YDRCTy2-1	Ty2 element, LTR retrotransposon of the Copia (Pseudoviridae) group; contains co-transcribed genes TYA Gag and TYB Pol, encoding proteins involved in structure and function of virus-like particles, flanked by two direct repeats
CBR868--8-R5b	CBR868	EAW299	VII	793252	long terminal repeat	793237	793559	+	S000006973	YGRWdelta26	Ty1 LTR
Clomipramine--6R2b	clomipramine	EAW329	I	49	telomere	801	1	-	S000028862	TEL01L	Telomeric region on the left arm of Chromosome I; composed of an X element core sequence, X element combinatorial repeats, and a short terminal stretch of telomeric repeats
Clomipramine--6R2b	clomipramine	EAW329	I	49	telomeric repeat	62	1	-	S000028864	NA	Terminal telomeric repeats on the left arm of Chromosome I
Clomipramine--6R2b	clomipramine	EAW329	I	55	telomere	801	1	-	S000028862	TEL01L	Telomeric region on the left arm of Chromosome I; composed of an X element core sequence, X element combinatorial repeats, and a short terminal stretch of telomeric repeats
Clomipramine--6R2b	clomipramine	EAW329	I	55	telomeric repeat	62	1	-	S000028864	NA	Terminal telomeric repeats on the left arm of Chromosome I
GNFpf2740--15_R5a	GNF-Pf-2740	EAW211	XII	1071524	telomere	1064281	1078177	+	S000028982	TEL12R	Telomeric region on the right arm of Chromosome XII; composed of an X element core sequence, X element combinatorial repeats, two distinct regions of telomeric repeats, and two long Y' elements
GNFpf2740--15_R5a	GNF-Pf-2740	EAW211	XII	1071524	Y prime element	1065156	1071645	+	S000028988	NA	Long telomeric Y' element on the right arm of Chromosome XII; more centromere-proximal of two long telomeric Y' elements; contains an ARS consensus sequence, a region of 36-bp repeats, 5 ORFs (YLR466W, YLR462W, YLR464W, YLR463C, YLR465C), and part of ORF YLR466C-B
DS7--R10-2	GNF-Pf-2823	EAW059	XIII	837635	long terminal repeat	837450	837764	+	S000007127	YMRWdelta21	Ty1 LTR
GNFpf3891--11_R3a	GNF-Pf-3891	EAW192	V	278233	ARS	278076	278357	+	S000178087	ARS513.7	Weak autonomously replicating sequence
GNFPf4283--4R2b	GNF-Pf-4283	EAW344	XV	63	telomere	847	1	-	S000028929	TEL15L	Telomeric region on the left arm of Chromosome XV; composed of an X element core sequence, X element combinatorial repeats, and a terminal stretch of telomeric repeats
GNFPf4283--4R2b	GNF-Pf-4283	EAW344	XV	63	telomeric repeat	117	1	-	S000028930	NA	Terminal telomeric repeats on the left arm of Chromosome XV
Lomerizine--22R3a	lomerizine	EAW297	XI	196258	ARS	196042	196287	+	S000119036	ARS1126	Autonomously Replicating Sequence
Meb--1Res2a	mebendazole	EAW152	III	316617	telomere	315783	316620	+	S000028944	TEL03R	Telomeric region on the right arm of Chromosome III; composed of an X element core sequence, X element combinatorial repeats, and a short terminal stretch of telomeric repeats
Meb--1Res2a	mebendazole	EAW152	III	316617	telomeric repeat	316522	316620	+	S000028945	NA	Terminal telomeric repeats on the right arm of Chromosome III
MMV1007245--14_R4b	MMV1007245	EAW205	I	27	telomere	801	1	-	S000028862	TEL01L	Telomeric region on the left arm of Chromosome I; composed of an X element core sequence, X element combinatorial repeats, and a short terminal stretch of telomeric repeats
MMV1007245--14_R4b	MMV1007245	EAW205	I	27	telomeric repeat	62	1	-	S000028864	NA	Terminal telomeric repeats on the left arm of Chromosome I
Z46108311--6R2b	MMV1214532	EAW353	III	154	telomere	1098	1	-	S000028871	TEL03L	Telomeric region on the left arm of Chromosome III; composed of an X element core sequence, X element combinatorial repeats, and a terminal stretch of telomeric repeats
Z46108311--6R2b	MMV1214532	EAW353	III	154	telomeric repeat	360	1	-	S000028872	NA	Terminal telomeric repeats on the left arm of Chromosome III
MMV306025--R2-2	MMV306025	EAW046	VIII	466733	long terminal repeat	466549	466863	+	S000007009	YHRWdelta13	Ty1 LTR
MMV665807--R5-2	MMV665807	EAW019	XVI	62678	long terminal repeat	62389	62720	+	S000007192	YPLWdelta5	Ty2 LTR
MMV665882--16_R4a	MMV665882	EAW199	IX	113696	ARS	113237	113806	+	S000130158	ARS910	Putative replication origin; identified in multiple array studies, not yet confirmed by plasmid-based assay
MMV667491--R5b-2	MMV667491	EAW505	VI	4787	telomere	5530	1	-	S000028882	TEL06L	Telomeric region on the left arm of Chromosome VI; composed of an X element core sequence, X element combinatorial repeats, a stretch of telomeric repeats, and a short Y' element
MMV667491--R5b-2	MMV667491	EAW505	VI	4787	telomeric repeat	4819	4685	-	S000028883	NA	Internal telomeric repeats on the left arm of Chromosome VI
MMV667491--R8a-2	MMV667491	EAW139	XII	976986	LTR retrotransposon	981700	976258	-	S000007082	YLRCTy2-2	Ty2 element, LTR retrotransposon of the Copia (Pseudoviridae) group; contains genes TYA Gag and TYB Pol, encoding proteins involved in structure and function of virus-like particles, flanked by two direct repeats; mutated in S288C
TCMDC124263--16-R3a	TCMDC-124263	EAW420	XV	97	telomere	847	1	-	S000028929	TEL15L	Telomeric region on the left arm of Chromosome XV; composed of an X element core sequence, X element combinatorial repeats, and a terminal stretch of telomeric repeats
TCMDC124263--16-R3a	TCMDC-124263	EAW420	XV	97	telomeric repeat	117	1	-	S000028930	NA	Terminal telomeric repeats on the left arm of Chromosome XV
