# Supplementary material for: Adaptive laboratory evolution in S. cerevisiae highlights role of transcription factors in fungal xenobiotic resistance
Source: Commun Biol. 2022 Feb 11;5:128. doi: 10.1038/s42003-022-03076-7 (PMC8837787; doi:10.1038/s42003-022-03076-7)
Supplement: Supplementary file 9 — Supplementary Data 7 [file 42003_2022_3076_MOESM9_ESM.xlsx]

## Sheet: Supplementary Data 7
Supplementary Data 7.CRISPR/Cas9 Confirmation IC50s. A. Row 3-141. Summary of IC50s for CRISPR knock-in clones generated for confirmation of resistance-conferring mutations. IC50s are reported in the non-edited ABC16-Green Monster (GM) clone and in the CRISPR-edited clones and were tested with the compounds used in selections. In addition, some compounds were tested for cross-resistance if they w…
clone #	Gene	Amino acid change	Nucleotide change	Compound name	GM parent clone IC50 (µM)	GM parent clone IC50 (µM)	GM parent clone IC50 (µM)	Average IC50 of GM parent clone (µM)	Standard deviation of GM parent clone IC50	IC50 of CRISPR-edited clone or YRR1 mutant clone (µM)	IC50 of CRISPR-edited clone or YRR1 mutant clone# (µM)	IC50 of CRISPR-edited clone or YRR1 mutant clone# (µM)	Average IC50 of CRISPR-edited clone or YRR1 mutant clone# (µM)	Standard deviation of CRISPR/Cas9 edited clone or YRR1 mutant clone# IC50	Fold change relative to parent clone (CRISPR editing)	Fold Change in Original Resistant Clone (From Table S2)	p-value (GM Parent IC50s vs. CRISPR Clone IC50s)	p-value (CRISPR Clone IC50s vs. Resistant Clone IC50s)	Resistant Clone Name
EAW502	ACT1	R116K	aGa/aAa	hectochlorin*	0.264	0.201	0.294	0.253	0.0474658	> 3	>1.5	>1.5	>1.5		>6	>60	0.025151	Not determinable	Hecto--16Res2a
				cycloheximide	0.028	0.055	0.035	0.047	0.01	0.072	0.014	0.014	0.0333333	0.0334863	0.70922	NA	0.78887
EAW279	AFT1	K226M	aAg/aTg	MMV085203*	9.35	8.22	8.23	8.6	0.649538	28.29	41.47	49.07	39.61	10.5141	4.60581	5.8	0.00698878	0.374002	MMV085203--6R3a
				cycloheximide	0.028	0.055	0.035	0.047	0.01	0.097	0.108	0.066	0.0903333	0.0217792	1.92199	NA	0.0270034
EAW283	ANY1	S145*	tCa/tAa	amitryptyline*	54.2	49.54	68.14	57.2933	9.67815	>300	>300	245.9	>200		>3.49	2.40473	0.000285565	0.000910979	Amitriptyline--g3R3a
				clomipramine**†	22.29	18.44	14.96	18.56	3.67	118.35	85.6	89.08	97.6767	17.988	5.26275	NA	0.00172164
				sertraline†	16.01	11.64	12.95	13.53	2.24	33.83	19.607	33.74	29.059	8.1858	2.14775	NA	0.0339112
				MMV396736†	4.18	6.183	4.57	4.98	1.06	11.25	12.43	7.85	10.51	2.38	2.11	NA	0.0211931
				cycloheximide	0.028	0.055	0.035	0.047	0.01	0.069	0.069	0.18	0.106	0.0640859	2.25532	NA	0.153178
EAW478	BCK1	T1196A	Act/Gct	staurosporine*	0.185	0.25	0.188	0.21	0.04	0.39	0.45	0.29	0.376667	0.080829	1.79365	3.70238	0.0300018	0.00417941	Stauro--2Res2a
				cycloheximide	0.028	0.055	0.035	0.047	0.01	0.021	0.015	0.053	0.0296667	0.0204287	0.631206	NA	0.536177
EAW467	BCK1	G1262A	gGt/gCt	staurosporine*	0.185	0.25	0.188	0.21	0.04	0.365	0.27	0.41	0.348333	0.0714726	1.65873	3.95238	0.0386818	0.00148764	Stauro--3Res2a
				cycloheximide	0.028	0.055	0.035	0.047	0.01	0.055	0.047	0.066	0.056	0.00953939	1.19149	NA	0.163777
EAW529	BCY1	R275M	aGg/aTg	MMV000570*	2.382	1.923	2.006	2.1	0.24	6.06	5.73	7.75	6.51333	1.08362	3.10159	9.4	0.00234456	0.000659225	MMV000570--R4-2
				MMV007181**	2.12	2.42	2.626	2.39	0.25	8.13	6.3	7.06	7.16333	0.919366	2.99721	NA	0.00097415
				cycloheximide	0.028	0.055	0.035	0.047	0.01	0.052	0.09	0.052	0.0646667	0.0219393	1.37589	NA	0.167161
EAW533	BUL1	N148K	aaC/aaA	GNF-Pf-5129**†	2.46	5.42	4.68	4.18667	1.54043	>150	>300	>150	>150		>35.80	5.2	0.0173111
				GNF-Pf-5468**	5.02	6.24	3.87	5.04333	1.18517	>150	>150	98.03	>75		>14.88	NA	0.00181367
				GNF-PF-4583**	2.8	1.42	4.11	2.5825	1.16494	8.02	6.7	6.9	7.20667	0.71143	2.79058	NA	0.00726989
				GNF-Pf-3582**†	8.07	3.09	8.11	5.762	2.70283	18.23	15.32	21.99	18.5133	3.34401	3.213	NA	0.00903637
				GNF-Pf-4283*	6.64	11.53	17.55	11.91	5.46	11.9	15.68	36.7	21.4267	13.3614	1.79905	5.2	0.317083	0.0602535	DS29--R6-2
				cycloheximide	0.028	0.055	0.035	0.047	0.01	0.054	0.029	0.051	0.0446667	0.0136504	0.950355	NA	0.661376
EAW209	CDC43	Y44C	tAc/tGc	MMV1078458*	20.9	21.658	19.5	20.686	1.0948	>300	>300	>300	>300		>14.50	>7.3	1.57349e-10	Not determinable	MMV1078458--5R3a
				cycloheximide	0.028	0.055	0.035	0.047	0.01	0.059	0.067	0.051	0.059	0.008	1.25532	NA	0.102354
EAW210	CDC43	C343W	tgT/tgG	MMV1078458*	20.9	21.658	19.5	20.686	1.0948	>300	>300	>300	>300		>14.50	>7.3	1.57349e-10	Not determinable	MMV1078458--6R3a
				cycloheximide	0.028	0.055	0.035	0.047	0.01	0.061	0.048	0.062	0.057	0.00781025	1.21277	NA	0.129116
EAW494	CDC60	V400D	gTc/gAc	tavaborole*	0.88	0.036	0.65	0.52	0.44	>15	>15	>15	>15		>14.56	>28.8	5.48788e-07	Not determinable	Tav--8Res2b
				cycloheximide	0.028	0.055	0.035	0.047	0.01	0.086	0.037	0.021	0.048	0.0338674	1.02128	NA	0.70311
EAW530	CSG2	K141*	Aag/Tag	GNF-Pf-1618*	1.069	2.033	4.8	2.634	1.93675	16.44	8.88	9.3	11.54	4.24872	4.38117	5.68211	0.0298322	0.191834	GNFpf1618--8R2a
				KAAA726**	3.972	3.201	4.12	3.59	0.55	8.919	8.004	8.958	8.627	0.539886	2.40306	NA	0.000324736
				cycloheximide	0.028	0.055	0.035	0.047	0.01	0.028	0.038	0.032	0.0326667	0.00503322	0.695035	NA	0.481305
EAW810	CYR1	F1718V	Ttt/Gtt	MMV000570*	2.382	1.923	2.006	2.1	0.24	16.87	10.49	6.18	11.18	5.3783	5.32381	9.2	0.043245	0.00808408	MMV000570--R3-2
				MMV007181**	2.12	2.42	2.626	2.39	0.25	7.71	8.91	9.751	8.79033	1.02575	3.67796	NA	0.000466567
				cycloheximide	0.028	0.055	0.035	0.047	0.01	0.041	0.037	0.079	0.0523333	0.0231805	1.11348	NA	0.452551
EAW326	ELO2	Q7*	Caa/Taa	doxorubicin*	11.39	11.85	10.45	11.23	0.71	24.2	31.31	33.23	29.58	4.75709	2.63402	3.1	0.00271948	0.241011	Doxorubicin-15--R2b
				MMV667491†	32.286	27.4	27.41	29.03	2.81	45.963	43.739	43.739	44.4803	1.28403	1.53222	NA	0.00098676
				cycloheximide	0.028	0.055	0.035	0.047	0.01	0.072	0.067	0.058	0.0656667	0.0070946	1.39716	NA	0.0439371
EAW364	ERG12	W63S	tGg/tCg	MMV1214532*	61.86	61.86	83.82	69.18	12.6786	134.31	106.44	137.29	126.013	17.0164	1.82153	5	0.00974234	0.0793817	Z46108311--2R2c
				cycloheximide	0.028	0.055	0.035	0.047	0.01	0.086	0.084	0.034	0.068	0.0294618	1.44681	NA	0.202677
EAW185	ERG20	Y95C	tAc/tGc	MMV1078458*	20.9	21.658	19.5	20.686	1.0948	>150	>300	>150	>150		>7.25	>7.3	0.023044	Not determinable	MMV1078458--2R3a
				cycloheximide	0.028	0.055	0.035	0.047	0.01	0.063	0.032	0.073	0.056	0.0213776	1.19149	NA	0.321877
EAW186	ERG9	Y175N	Tac/Aac	MMV1078458*	20.9	21.66	19.5	20.69	1.09	94.25	54.295	69.88	72.8083	20.1378	3.51901	>7.3	0.0110207	0.00712344	MMV1078458--4R3a
				AN7973†	0.306	0.43	0.34	0.358667	0.0640729	>1.5	>1.5	>1.5	>1.5		>4.17	NA	6.57537e-06
				cycloheximide	0.028	0.055	0.035	0.047	0.01	0.017	0.026	0.062	0.035	0.0238118	0.744681	NA	0.799328
EAW534	ERG9	W108S	tGg/tCg	MMV1078458*	20.9	21.658	19.5	20.686	1.0948	81.62	78.53	84.9	81.6833	3.18547	3.94873	5.3	6.15744e-06	0.0137595	MMV1078458--7_R3a
				cycloheximide	0.028	0.055	0.035	0.047	0.01	0.049	0.051	0.047	0.049	0.002	1.04255	NA	0.302341
EAW535	ERG9	G154A	gGt/gCt	MMV1078458*	20.9	21.658	19.5	20.686	1.0948	>150	>150	104.04	>100		>4.83	>7.3	0.00174779	Not determinable	MMV1078458--8_R4a
				cycloheximide	0.028	0.055	0.035	0.047	0.01	0.061	0.047	0.032	0.0466667	0.0145029	0.992908	NA	0.562974
EAW373	FPR1	Y33*	taC/taG	everolimus*	0.019	0.05	0.075	0.048	0.0280535	>1.5	>1.5	>1.5	>1.5		>30.00	297.632	9.28179e-08	Not determinable	Everolimus--R5d-2
				rapamycin**	0.716	0.725	0.734	0.73	0.01	>1.5	>1.5	>1.5	>1.5		>2.14	NA	1.21211e-08
				cycloheximide	0.028	0.055	0.035	0.047	0.01	0.05	0.029	0.036	0.0383333	0.0106927	0.815603	NA	0.926447
EAW510	FUR1	Y213*	taC/taG	flucytosine*	15.34	21.05	10.68	15.69	5.19385	>75	>150	>75	>75		>9.6	>9.6	0.0286114	Not determinable	Fly--3Res2a
				cycloheximide	0.028	0.055	0.035	0.047	0.01	0.082	0.055	0.029	0.0553333	0.0265016	1.1773	NA	0.407575
EAW274	HEM1	Y444S	tAc/tCc	DDD01035522*	9.72	12.51	15.5	12.57	2.89	26.8	20.35	23.3	23.4833	3.22891	1.8682	>5.9	0.0120713	0.000235761	DDD01035522--1R2a
				hygromycin B†	15.96	8.9	18.43	14.43	4.9458	52.02	38.69	38.79	43.1667	7.66737	2.99145	NA	0.00548781
				cycloheximide	0.028	0.055	0.035	0.047	0.01	0.074	0.067	0.053	0.0646667	0.0106927	1.37589	NA	0.0675232
EAW284	HRD3	Y214*	taC/taA	KAAA726**	3.972	3.201	4.12	3.59	0.55	7.161	6.471	8.535	7.389	1.05072	2.05822	NA	0.00566066
				GNF-Pf-1618*	1.069	2.033	4.8	2.634	1.93675	5.565	3.8	9.32	6.22833	2.81915	2.36459	5.68211	0.142849	0.0214991	GNFpf1618--8R2a
				cycloheximide	0.028	0.055	0.035	0.047	0.01	0.047	0.047	0.055	0.0496667	0.0046188	1.05674	NA	0.291821
EAW278	INP53	E693*	Gag/Tag	MMV000442*	13.96	13.333	15.602	14.12	2.75189	24.183	25.164	37.203	28.85	7.25052	2.0432	1.89141	0.026495	0.334881	MMV000442--8-R5b
				cycloheximide	0.028	0.055	0.035	0.047	0.01	0.117	0.077	0.058	0.084	0.0301164	1.78723	NA	0.08033
EAW491	INP53	S6*	tCa/tGa	MMV000442*	13.96	13.333	15.602	14.1183	2.75189	32.79	24.317	32.07	29.7257	4.69786	2.10547	1.89353	0.00526281	0.171044	MMV000442--7-R5b
				cycloheximide	0.028	0.055	0.035	0.047	0.01	0.065	0.119	0.05	0.078	0.0362905	1.65957	NA	0.160251
EAW360	LEM3	Y107*	taC/taA	miltefosine*	9.187	9.17	9.54	9.3	0.21	75.097	46.09	61.15	60.779	14.5071	6.53538	5	0.00355498	0.197032	Milt--4Res2a
				edelfosine**	49.24	39.41	12.65	33.7667	18.9365	>150	>150	>150	>150		>4.44	NA	0.000443197
				cycloheximide	0.028	0.055	0.035	0.047	0.01	<0.01	<0.01	<0.01	<0.01		5	NA	0.022239
EAW507	PDE2	W278*	tgG/tgA	MMV000570**	2.382	1.923	2.006	2.1	0.24	10.152	10.741	10.89	10.5943	0.390249	5.04492	11.2	5.7341e-06	0.00191914	MMV000570--R1-2
				MMV007181**†	2.12	2.42	2.626	2.39	0.25	13.193	13.806	8.267	11.7553	3.03649	4.91855	NA	0.00598862
				cycloheximide	0.028	0.055	0.035	0.047	0.01	0.077	0.028	0.081	0.062	0.0295127	1.31915	NA	0.295759
EAW122	PMA1	L290S	aaC/aaG	KAE609*	8.744	8.676	5.89	7.77	1.62848	33.58	25.717	25.139	28.1453	4.71542	3.62231	3.43243	0.00210714
				hygromycin B†	15.96	8.9	18.43	14.43	4.9458	60.751	58.481	52.12	57.1173	4.47417	3.95824	NA	0.000376554
				GNF-Pf-3891†	7.74	3.74	6.92	6.13333	2.11285	13.49	11.39	17.86	14.2467	3.3007	2.32283	NA	0.0230487
				GNF-PF-445†	10.59	6.73	11.79	9.70333	2.64396	26.93	16.31	22.15	21.7967	5.31881	2.24631	NA	0.0243077
				cycloheximide	0.028	0.055	0.035	0.047	0.01	0.046	0.144	0.03	0.0733333	0.0617198	1.56028	NA	0.404799
EAW123	PMA1	P339T	Cca/Aca	KAE609*	8.744	8.676	5.89	7.77	1.62848	28.387	20.705	32.36	27.1507	5.92504	3.49429	6.6	0.00545974
				hygromycin B†	15.96	8.9	18.43	14.43	4.9458	54.154	48.356	45.65	49.3867	4.34468	3.4225	NA	0.000776307
				GNF-Pf-3891†	7.74	3.74	6.92	6.13333	2.11285	13.79	9.05	15.51	12.7833	3.34558	2.08424	NA	0.0436389
				GNF-PF-445†	10.59	6.73	11.79	9.70333	2.64396	26.14	15.69	22.88	21.57	5.34675	2.22295	NA	0.0261533
				cycloheximide	0.028	0.055	0.035	0.047	0.01	0.037	0.117	0.067	0.0736667	0.0404145	1.56738	NA	0.236817
EAW520	PMS1	N693K	aaC/aaG	CBR113*	2.31	2.98	2.21	2.5	0.42	3.51	6.79	6.63	5.64333	1.84925	2.25733	>6	0.0454027	0.00381327	CBR113--1-R4a
				cycloheximide	0.028	0.055	0.035	0.047	0.01	0.061	0.057	0.039	0.0523333	0.0117189	1.11348	NA	0.285194
EAW137	RAV2	S194*	tCa/tAa	MMV396736*	4.18	6.183	4.57	4.98	1.06	25.929	33.651	19.57	26.3833	7.05149	5.29786	3.96118	0.00651958	0.101538	MMV396736--R9-2
				cycloheximide	0.028	0.055	0.035	0.047	0.01	0.041	0.023	0.036	0.0333333	0.00929157	0.70922	NA	0.569952
EAW272	RSP5	W359C	tgG/tgT	artemisinin*	37.31	31.42	34.53	34.42	2.94654	70.058	92.16	172.239	111.486	53.762	3.23898	>2.2	0.0682765	Not determinable	ART--R5-2
				cycloheximide	0.028	0.055	0.035	0.047	0.01	0.073	0.067	0.038	0.0593333	0.0187172	1.26241	NA	0.212574
EAW503	ROX1	Y84*	taC/taA	MMV665909*	7.097	8.163	10.06	8.44	1.5008	14.632	13.931	17.95	15.5043	2.14681	1.83701	3.43128	0.00950957	0.00200315	MMV665909--8R4a
				cycloheximide	0.028	0.055	0.035	0.047	0.01	0.046	0.032	0.027	0.035	0.00984886	0.744681	NA	0.683847
EAW512	RPL28	Q38L	cAa/cTa	cycloheximide*	0.028	0.055	0.035	0.047	0.01	0.144	0.135	0.151	0.143333	0.00802081	3.04965	140.053	0.000367315	Not determinable	CHX--Cy73-2
				doxorubicin	12.18	11.7	9.6	11.16	1.37215	6.57	6.06	7.2	6.61	0.571052	0.592294	NA	0.00607673
EAW536	SCD5	Y725*	taC/taG	hygromycin B*	15.96	8.9	18.43	14.43	4.9458	20.54	22.376	28.796	23.904	4.33491	1.65655	5.6729	0.0671168	0.0182976	HygromycinB--35R8a
				cycloheximide	0.028	0.055	0.035	0.047	0.01	0.079	0.034	0.044	0.0523333	0.0236291	1.11348	NA	0.458446
EAW489	SIP3	E704*	Gaa/Taa	lomerizine*	15.3	12.69	14.76	14.25	1.38	63.044	48.95	48.29	53.428	8.33424	3.74933	2.14058	0.00130327	0.0202256	Lomerizine--18R3a
				cycloheximide	0.028	0.055	0.035	0.047	0.01	0.061	0.073	0.154	0.096	0.0505866	2.04255	NA	0.134858
EAW401	TOP1	E669*	Gaa/Taa	camptothecin*	1.68	2.91	0.86	1.81	1.04	>150	>150	>150	>150		>31.91	>82.9	1.56698e-09	Not determinable	Camptothecin--R6b-2
				cycloheximide	0.028	0.055	0.035	0.047	0.01	0.042	0.037	0.029	0.036	0.00655744	0.765957	NA	0.727938
EAW511	TOP2	V481F	Gtt/Ttt	etoposide*	23.702	25.856	21.454	23.67	2.2	142.486	>150	>150	>100		>7.48	6.5	1.58275e-06	Not determinable	Etoposide--R10b-2
				cycloheximide	0.028	0.055	0.035	0.047	0.01	0.046	0.039	0.067	0.0506667	0.0145717	1.07801	NA	0.386518
EAW398	TUB2	R241S	Cgt/Agt	mebendazole*	5.02	5.43	5.85	5.43	0.41	143.039	>150	>150	>100		>62.24	>27.62	4.33135e-07	Not determinable	Meb--1Res2a
				cycloheximide	0.028	0.055	0.035	0.047	0.01	0.061	0.067	0.028	0.052	0.021	1.10638	NA	0.433862
EAW325	TUP1	W470C	tgG/tgT	diethylstilbestrol*	8.064	3.745	6.67	6.16	2.2	13.292	17.22	17.84	16.1173	2.46637	2.61645	6.12744	0.00645372	0.00184008	Diethylstilbestrol--13C
				cycloheximide	0.028	0.055	0.035	0.047	0.01	0.036	0.087	0.047	0.0566667	0.026839	1.20567	NA	0.377522
EAW376	TUP1	R468I	aGa/aTa	diethylstilbestrol*	8.064	3.745	6.67	6.16	2.2	28.64	19.32	18.03	21.9967	5.78934	3.57089	9.04545	0.0114397	0.0323223	Diethylstilbestrol--17C
				cycloheximide	0.028	0.055	0.035	0.047	0.01	0.087	0.093	0.109	0.0963333	0.0113725	2.04965	NA	0.00543151
EAW288	TUP1	D471Y	Gat/Tat	diethylstilbestrol*	8.064	3.745	6.67	6.16	2.2	26.505	33.826	20.09	26.807	6.87298	4.35179	6.43669	0.00773509	0.0809328	Diethylstilbestrol--14C
				cycloheximide	0.028	0.055	0.035	0.047	0.01	0.036	0.086	0.044	0.0553333	0.0268576	1.1773	NA	0.412042
EAW136	VMA16	A75E	gCa/gAa	MMV396736*	4.18	6.183	4.57	4.98	1.06	13.753	19.129	23.8	18.894	5.02762	3.79398	5.2336	0.00937228	0.0507188	MMV396736--R10-2
				MMV019017*	10.89	11.54	10.65	11.02	0.46	20.64	20.358	24.38	21.7927	2.24513	1.97756	5.60975	0.00124145	0.00595549	MMV019017--R7-2
				cycloheximide	0.028	0.055	0.035	0.047	0.01	0.014	0.01	0.032	0.0186667	0.0117189	0.397163	NA	0.121606
EAW528	VMA1	V35F	Gtc/Ttc	MMV665882*	4.85	4.54	2.86	4.08333	1.07072	13.14	9.61	8.66	10.47	2.36057	2.56408	5.69959	0.0129741	0.0302861	MMV665882--16_R4a
				lapatinib†	6.24	5.75	5.91	5.97	0.25	10.71	9.56	9.3	9.85667	0.750355	1.65103	NA	0.00104146
				cycloheximide	0.028	0.055	0.035	0.047	0.01	0.037	0.024	0.029	0.03	0.00655744	0.638298	NA	0.355034
EAW537	VMA9	T51M	aCg/aTg	lapatinib*	6.24	5.75	5.91	5.97	0.25	25.81	10.07	28.253	21.3777	9.86861	3.58085	3.65494	0.0538744	0.476858	Lapatinib--3_R6b
				cycloheximide	0.028	0.055	0.035	0.047	0.01	0.044	0.034	0.054	0.044	0.01	0.93617	NA	0.663133
EAW120	YRR1	L611F	ttG/ttC	KAE609*	8.744	8.676	5.89	7.77	1.62848	>15	34.439	33.335	33.887	0.780646	4.36126	6.6	0.0358726
				MMV665852†	0.349	0.388	0.241	0.33	0.08	>75	>75	>75	>75		>227.27	>45.5	7.21002e-13	Not determinable	MMV665852--17R3a
				AN7973	0.306	0.43	0.34	0.358667	0.0640729	7.62	6.36	7.15	7.04333	0.636736	19.6375	NA	5.48764e-05
				bafilomycin	0.192	0.192	0.119	0.164333	0.0133167	0.705	0.878	0.679	0.754	0.108171	4.58824	NA	0.000941067
				camptothecin	1.68	2.91	0.86	1.81	1.04	>150	>150	>150	>150		>31.85	NA	1.56698e-09
				CBR113	2.31	2.98	2.21	2.5	0.42	101.096	87.321	139.226	109.214	26.888	43.6857	NA	0.00234711
				CBR868*	2.38	2.2	1.38	1.98	0.53	>150	>150	>150	>150		>76.50	>13.3	1.12134e-10	Not determinable	CBR868-4--R2a
				CBR110*	2.42	4.71	3.7	3.61	1.15	>150	>150	>150	>150		>41.55	14.2	2.51792e-09	Not determinable	CBR110-14R3a
				clomipramine	22.29	18.44	14.96	18.56	3.67	63.286	51.351	64.032	59.5563	7.11581	3.20885	NA	0.0008924
				DDD01027481†	2.51	6.04	3.83	4.13	1.78	37.083	33.131	42.31	37.508	4.60423	9.08184	NA	0.000304189
				diethylstilbestrol	8.064	3.745	6.67	6.16	2.2	22.904	24.176	34.864	27.3147	6.56878	4.4342	NA	0.00613541
				doxorubicin	12.18	11.7	9.6	11.16	1.37215	13.542	10.113	12.885	12.18	1.81997	1.0914	NA	0.481545
				etoposide	23.702	25.856	21.454	23.67	2.2	45.933	55.209	48.522	49.888	4.78649	2.10765	NA	0.000995996
				everolimus	0.019	0.05	0.075	0.048	0.0280535	0.174	0.198	0.183	0.185	0.0121244	3.85417	NA	0.00148306
				GNF-Pf-4739†	4.27	4.881	4.673	4.6	0.31	10.29	12.636	11.031	11.319	1.19922	2.46065	NA	0.000718754
				GNF-Pf-5639†	9.27	10.79	9.4	9.8275	0.688107	>150	>150	>150	>150		>15.25	NA	8.7001e-10
				lapatinib	6.24	5.75	5.91	5.97	0.25	>15	15.9	9.82	12.86	4.29921	2.1541	NA	0.0160845
				MMV665807†	4.16	4.13	4.26	4.18	0.07	>150	>150	>150	>150		>35.88	NA	3.16568e-14
				MMV665882	4.85	4.54	2.86	4.08333	1.07072	12.492	16.774	12.961	14.0757	2.34856	3.4471	NA	0.00257438
				TCMDC-124263	14.31	12.499	24.82	17.537	4.3692	>150	>150	>150	>150		>8.55	NA	4.17642e-06
				cycloheximide	0.028	0.055	0.035	0.047	0.01	0.335	0.194	0.22	0.249667	0.0750355	5.31206	NA	0.00882298
EAW215	YRR1	T623K	aCg/aAg	DDD01027481*	2.51	6.04	3.83	4.13	1.78	30.4	34.85		32.625	3.14663	7.89952	NA	0.000896931
				AN7973	0.306	0.43	0.34	0.358667	0.0640729	6.87	11.26		9.065	3.1042	25.2742	NA	0.0129791
				CBR113	2.31	2.98	2.21	2.5	0.42	71.23	69.78		70.505	1.0253	28.202	NA	1.70339e-06
				MMV665852†	0.349	0.388	0.241	0.33	0.08	>75	>75		>75		>272	NA	9.68462e-10
				cycloheximide	0.028	0.055	0.035	0.047	0.01	0.53	0.34		0.435	0.13435	9.25532	NA	0.0116635
EAW521	CBR1	G103A	gGa/gCa	lomerizine*	15.3	12.69	14.76	14.25	1.38	13.59	13.41		13.5	0.127279	0.947368	2.00396	0.51886
EAW519	CDC39	V825I	Gtt/Att	MMV1469689*	0.467	0.433		0.499	0.426	0.499	0.426		0.4625	0.0516188	0.926854	14.4	0.785587
EAW522	LSB6	Q596*	Caa/Taa	sertraline*	16.01	11.64	12.95	13.53	2.24	11.18	13.62		12.4	1.72534	0.916482	2.3	0.593394
EAW490	NUP57	A233G	gCg/gGg	CBR668*	2.38	2.2	1.38	1.98	0.53	2.42	1.89		2.155	0.374767	1.08838	>75	0.729661
EAW508	PMS1	K724*	Aaa/Taa	doxorubicin*	12.18	11.7	9.6	11.16	1.37215	10.79	5.52		8.155	3.72645	0.730735	4.9	0.26784
EAW480	POL2	C1089F	tGt/tTt	lomerizine*	15.3	12.69	14.76	14.25	1.38	9.94	27.5		18.72	12.4168	1.31368	2.00396	0.54816
EAW518	RPO21	V462F	Gtt/Ttt	MMV1469689*	0.467	0.433		0.499	0.426	0.499	0.426		0.4625	0.0516188	0.926854	14.42	0.785587
EAW509	SGD1	T370K	aCa/aAa	TCMDC-124263*	14.31	12.499	24.82	17.537	4.3692	13.27	19.39		16.33	4.32749	0.931174	>8.6	0.882201
EAW403	SWH1	N412K	aaC/aaG	CBR868*	4.03	7.22		5.62	2.25	5.78	6.85		6.315	0.756604	1.12367	1.6984	0.721462
EAW287	TAP42	T116K	aCa/aAa	CBR668*	2.38	2.2	1.38	1.98	0.53	1.51	1.44		1.475	0.0494975	0.744949	>75	0.288994
				MMV403679†	5.91	7.07	8.41	7.13	1.25108	2.22	5.08		3.65	2.02233	0.511921	NA	0.0910869
EAW505	TCO89	L293*	tTg/tAg	MMV1469689*	0.467	0.433		0.499	0.426	0.499	0.426		0.4625	0.0516188	0.926854	42.86	0.785587
EAW275	TFC1	Q53K	Cag/Aag	GNF-Pf-2740*	0.871	0.863	1.11	0.948	0.140353	1.61	1.07		1.34	0.381838	1.4135	5.7	0.182381
EAW280	TFC4	D110E	gaC/gaA	GNF-Pf-2740*	0.871	0.863	1.11	0.948	0.140353	0.854	0.97		0.912	0.0820244	0.962025	5.7	0.771308
EAW506	TSC11	K100Q	Aag/Cag	TCMDC-124263*	14.31	12.499	24.82	17.537	4.3692	17.82	22.63		20.225	3.40118	1.15328	>8.6	0.607445
EAW363	UTP18	G454S	Ggt/Agt	MMV665852*	0.349	0.388	0.241	0.33	0.08	0.404	0.001		0.2025	0.284964	0.613636	>227	0.497788
				CBR868†	4.03	7.22		5.62	2.25	7.93	6.27		7.1	1.1738	1.26335	NA	0.498238
EAW468	VPS30	T456K	aCg/aAg	MMV665909*	7.097	8.163	10.06	8.44	1.5008	6.17	7.1		6.635	0.657609	0.786137	3.43128	0.220901
EAW265#	YRR1	S616Y	tCt/tAt	DDD01027481†	2.51	6.04	3.83	4.13	1.78	12.24	14.46		13.35	1.56978	2.79835	NA	0.00976623
				AN7973	0.306	0.43	0.34	0.358667	0.0640729	4.63	4.54		4.585	0.0636396	12.7835	NA	5.80228e-06
				CBR113	2.31	2.98	2.21	2.5	0.42	60.21	60.93		60.57	0.509117	24.228	NA	7.8499e-07
				MMV665852†	0.349	0.388	0.241	0.33	0.08	>75	>75		>75		>272	NA	9.68462e-10
				cycloheximide	0.028	0.055	0.035	0.047	0.01	0.26	0.27		0.265	0.00707107	5.6383	NA	0.000259399
EAW267#	YRR1	V612F	GtG/TtT	DDD01027481†	2.51	6.04	3.83	4.13	1.78	14.63	18.6		16.615	2.80721	4.023	NA	0.00815824
				AN7973	0.306	0.43	0.34	0.358667	0.0640729	4.04	6.92		5.48	2.03647	15.2788	NA	0.017536
				CBR113	2.31	2.98	2.21	2.5	0.42	71.06	53.81		62.435	12.1976	24.974	NA	0.00262174
				MMV665852*	0.349	0.388	0.241	0.33	0.08	>75	>75		>75		>272	>45.5	9.68462e-10
				cycloheximide	0.028	0.055	0.035	0.047	0.01	0.37	0.32		0.345	0.0353553	7.34043	NA	0.000739629
EAW268#	YRR1	S685L	tCa/tTa	DDD01027481†	2.51	6.04	3.83	4.13	1.78	9.21	9.6		9.405	0.275772	2.27724	NA	0.0290039
				AN7973	0.306	0.43	0.34	0.358667	0.0640729	1.33	1.65		1.49	0.226274	4.15428	NA	0.0030849
				CBR113	2.31	2.98	2.21	2.5	0.42	42	35.65		38.825	4.49013	15.53	NA	0.000616165
				MMV665852*	0.349	0.388	0.241	0.33	0.08	>75	>75		>75		>272	>45.5	9.68462e-10
				cycloheximide	0.028	0.055	0.035	0.047	0.01	0.22	0.25		0.235	0.0212132	5	NA	0.00103151
EAW352#	YRR1	W791R	Tgg/Cgg	DDD01027481†	2.51	6.04	3.83	4.13	1.78	13.2	17.84		15.52	3.28	3.76	NA	0.013648
				AN7973	0.306	0.43	0.34	0.358667	0.0640729	6.7	6.51		6.605	0.13435	18.4154	NA	5.63388e-06
				CBR113	2.31	2.98	2.21	2.5	0.42	76.06	59.14		67.6	11.9642	27.04	NA	0.00194541
				MMV665852*	0.349	0.388	0.241	0.33	0.08	>75	>75		>75		>272	>45.5	9.68462e-10
				cycloheximide	0.028	0.055	0.035	0.047	0.01	0.31	0.31		0.31	0	6.59574	NA	0.000126016
EAW457#	YRR1	I700T	aTt/aCt	DDD01027481*	2.51	6.04	3.83	4.13	1.78	33.9	24.6		29.25	6.57609	7.08232	5.72259	0.00659149
				AN7973	0.306	0.43	0.34	0.358667	0.0640729	>15	>15		>15		>41.7	NA	7.6529e-08
				CBR113	2.31	2.98	2.21	2.5	0.42	72.5	72.69		72.595	0.13435	29.038	NA	2.09819e-07
				MMV665852†	0.349	0.388	0.241	0.33	0.08	>75	>75		>75		>272	NA	9.68462e-10
				cycloheximide	0.028	0.055	0.035	0.047	0.01	0.39	0.47		0.43	0.0565685	9.14894	NA	0.00113918
EAW458#	YRR1	R708S	agA/agC	DDD01027481*	2.51	6.04	3.83	4.13	1.78	45.07	30.51		37.79	10.2955	9.15012	6.79485	0.00916202
				AN7973	0.306	0.43	0.34	0.358667	0.0640729	>15	>15		>15		>41.7	NA	7.6529e-08
				CBR113	2.31	2.98	2.21	2.5	0.42	71.31	77.27		74.29	4.21436	29.716	NA	6.70238e-05
				MMV665852†	0.349	0.388	0.241	0.33	0.08	>75	>75		>75		>272	NA	9.68462e-10
				cycloheximide	0.028	0.055	0.035	0.047	0.01	0.44	0.38		0.41	0.0424264	8.7234	NA	0.000640675
EAW100	YRR1		deletion	DDD01027481	2.51	6.04	3.83	4.13	1.78	5.518	4.533	4.261	4.77067	0.661344	1.15513	NA	0.589118
				AN7973	0.306	0.43	0.34	0.358667	0.0640729	0.499	0.459	0.47	0.476	0.020664	1.32714	NA	0.039213
				CBR113	2.31	2.98	2.21	2.5	0.42	4.27	3.42		3.845	0.601041	1.538	NA	0.0565489
				MMV665852	0.349	0.388	0.241	0.33	0.08	1.4	1.9		1.65	0.353553	5	NA	0.00651137
				CBR668	2.38	2.2	1.38	1.98	0.53	2.443	3.271	2.918	2.87733	0.415495	1.4532	NA	0.0845451
				etoposide	23.702	25.856	21.454	23.67	2.2	29.297	16.779	29.93	25.3353	7.41676	1.07036	NA	0.728289
				MMV665807	4.16	4.13	4.26	4.18	0.07	1.231	1.15	0.565	0.982	0.363396	0.234928	NA	0.000115159
				GNF-Pf-5639	9.27	10.79	9.4	9.8275	0.688107	23.707	18.24	15.942	19.2963	3.98882	1.9635	NA	0.0157853
				GNF-Pf-4739	4.27	4.881	4.673	4.6	0.31	7.263	7.981	8.319	7.85433	0.539275	1.70746	NA	0.000831392
				MMV1078458	20.9	21.658	19.5	20.686	1.0948	45.763	27.988	44.895	39.5487	10.0212	1.91186	NA	0.0316469
				KAE609	8.744	8.676	5.89	7.77	1.62848	9.432	17.991	12.748	13.3903	4.3155	1.72334	NA	0.102434
				TCMDC-124263	14.31	12.499	24.82	17.537	4.3692	39.657	24.953	33.804	32.8047	7.40276	1.8706	NA	0.0533198
				doxorubicin	12.18	11.7	9.6	11.16	1.37215	15.94	7.458	11.655	11.6843	4.24108	1.04698	NA	0.848503
				cycloheximide	0.028	0.055	0.035	0.047	0.01	0.073	0.088	0.047	0.0693333	0.0207445	1.47518	NA	0.106541
*	compound used in selection
**	analog of compound that was used in selection
†	compound used in selection that identified a different allele in the same gene
#	indicates original selected clone, unedited by CRISPR
