# Supplementary material for: Adaptive laboratory evolution in S. cerevisiae highlights role of transcription factors in fungal xenobiotic resistance
Source: Commun Biol. 2022 Feb 11;5:128. doi: 10.1038/s42003-022-03076-7 (PMC8837787; doi:10.1038/s42003-022-03076-7)
Supplement: Supplementary file 10 — Supplementary Data 8 [file 42003_2022_3076_MOESM10_ESM.xlsx]

## Sheet: Supplementary Data 8
Supplementary Data 8. RT-qPCR of ScYRR1 and associated genes in wildtype (GM) and mutant yeast strains conferring resistance. 1 OD600 S. cerevisiae was used in total RNA extraction. mRNA was converted into cDNA. qPCR was conducted to measure gene expression of YRR1, as well as associated AZR1, FLG1, and SNG1, along with ACT1, TDH3, and TAF10 housekeeping genes. Four bioreplicate assays consisting…
Strain Name	ACT1 Raw Ct Values												ACT1 Mean Technical Reps				ACT1 Standard Deviation Technical Reps				ACT1 dCt Values				ACT1 ddCt Values				ACT1 Fold Change				ACT1 Mean Fold Change	ACT1 Standard Error of Mean Fold Change	AZR1 Raw Ct Values												AZR1 Mean Technical Reps
	Biological Replicate 1, Technical Replicate 1	Biological Replicate 1, Technical Replicate 2	Biological Replicate 1, Technical Replicate 3	Biological Replicate 2, Technical Replicate 1	Biological Replicate 2, Technical Replicate 2	Biological Replicate 2, Technical Replicate 3	Biological Replicate 3, Technical Replicate 1	Biological Replicate 3, Technical Replicate 2	Biological Replicate 3, Technical Replicate 3	Biological Replicate 4, Technical Replicate 1	Biological Replicate 4, Technical Replicate 2	Biological Replicate 4, Technical Replicate 3	Biological Replicate 1	Biological Replicate 2	Biological Replicate 3	Biological Replicate 4	Biological Replicate 1	Biological Replicate 2	Biological Replicate 3	Biological Replicate 4	Biological Replicate 1	Biological Replicate 2	Biological Replicate 3	Biological Replicate 4	Biological Replicate 1	Biological Replicate 2	Biological Replicate 3	Biological Replicate 4	Biological Replicate 1	Biological Replicate 2	Biological Replicate 3	Biological Replicate 4			Biological Replicate 1, Technical Replicate 1	Biological Replicate 1, Technical Replicate 2	Biological Replicate 1, Technical Replicate 3	Biological Replicate 2, Technical Replicate 1	Biological Replicate 2, Technical Replicate 2	Biological Replicate 2, Technical Replicate 3	Biological Replicate 3, Technical Replicate 1	Biological Replicate 3, Technical Replicate 2	Biological Replicate 3, Technical Replicate 3	Biological Replicate 4, Technical Replicate 1	Biological Replicate 4, Technical Replicate 2	Biological Replicate 4, Technical Replicate 3	Biological Replicate 1	Biological Replicate 2	Biological Replicate 3
YRR1 WT	19.2237	19.3714	19.1895	21.6082	22.2317	21.6681	15.2558	15.3515	15.1955	20.0894	21.5325	21.0556	19.2615	21.836	15.2676	20.8925	0.0966958	0.344002	0.0787114	0.735229	0	0	0	0	0	0	0	0	1	1	1	1	1	0	26.2006	26.2526	26.1694	28.8135	29.5129	29.1637	23.4679	23.2809	23.4923	28.2076	27.9943	28.2448	26.2076	29.1634	23.4137
yrr1del	24.2447	24.2194	24.125	20.7875	21.1669	20.5528	16.7712	17.242	16.9282	21.4157	21.6394	21.3588	24.1964	20.8358	16.9805	21.4713	0.0630953	0.309883	0.2397	0.148348	0	0	0	0	0	0	0	0	1	1	1	1	1	0	30.8834	30.5581	30.3762	27.8417	28.0545	28.0331	25.0584	25.1928	25.1704	28.1493	28.1212	28.1809	30.6059	27.9765	25.1405
YRR1 L611F	24.2025	24.3456	24.1711	16.7792	16.524	16.1811	19.0702	19.0436	18.7992	22.0436	22.0456	22.0404	24.2398	16.4948	18.971	22.0432	0.0930207	0.300094	0.149416	0.00265733	0	0	0	0	0	0	0	0	1	1	1	1	1	0	25.1177	24.7187	24.7996	18.5124	18.2515	18.6127	20.8209	20.8396	20.8472	22.6201	22.4078	22.6088	24.8786	18.4589	20.8359
YRR1 T623K	21.6026	21.6945	21.4383	18.4024	17.2131	17.2475	16.9108	17.1812	17.0641	21.6902	22.1551	21.8597	21.5785	17.621	17.0521	21.9016	0.129789	0.676913	0.135582	0.235266	0	0	0	0	0	0	0	0	1	1	1	1	1	0	21.2669	21.1222	21.1444	18.6104	18.3473	18.5529	18.7605	18.6105	18.7636	22.05	21.7254	21.9988	21.1778	18.5035	18.7115
YRR1 V612F	20.0103	20.1603	20.0984	17.4169	17.3009	17.4729	20.02	19.8659	19.9743	22.9956	23.2569	23.0276	20.0897	17.3969	19.9534	23.0934	0.0753845	0.0877487	0.0791495	0.142531	0	0	0	0	0	0	0	0	1	1	1	1	1	0	22.0838	22.0463	22.2066	20.5521	20.7243	20.4899	22.9269	22.8587	22.8952	24.9775	24.9215	25.0898	22.1122	20.5888	22.8936
YRR1 S616Y	21.534	21.4899	21.2097	16.3844	16.8483	17.2781	21.8286	21.7635	21.879	23.2761	23.3624	23.2275	21.4112	16.8369	21.8237	23.2886	0.175919	0.446955	0.057869	0.0683429	0	0	0	0	0	0	0	0	1	1	1	1	1	0	22.2676	22.229	22.6138	19.4196	19.1326	19.7553	24.1618	24.0564	25.4117	24.421	24.317	24.4695	22.3701	19.4358	24.5433
YRR1 S685L	24.2425	24.1977	24.1484	16.524	16.0281	16.0285	18.7324	18.7809	18.6535	23.1794	23.3973	23.312	24.1962	16.1935	18.7223	23.2962	0.0470739	0.286194	0.0642844	0.109812	0	0	0	0	0	0	0	0	1	1	1	1	1	0	25.0244	25.3001	25.3957	19.3682	19.5862	19.625	21.8248	21.5379	21.6761	29.2606	29.0924	29.3512	25.2401	19.5265	21.6796
YRR1 I700T	18.9887	19.0721	18.9001	15.474	15.5482	15.5332	17.2922	17.3585	17.3212	21.785	22.0208	21.8327	18.9869	15.5184	17.324	21.8795	0.0860081	0.0392216	0.0332454	0.124671	0	0	0	0	0	0	0	0	1	1	1	1	1	0	20.524	20.3226	20.3118	17.5385	17.2026	17.7644	19.5551	19.4789	19.541	22.5338	22.4921	22.6663	20.3861	17.5018	19.525
YRR1 W791R	20.7136	21.2212	21.1143	16.1141	16.3466	16.2172	18.7165	18.8081	18.6718	21.2982	21.3052	21.2527	21.0164	16.2259	18.7321	21.2854	0.267611	0.116522	0.0694804	0.0284877	0	0	0	0	0	0	0	0	1	1	1	1	1	0	22.0037	21.9245	22.2255	18.5234	18.4951	18.8677	20.9088	20.9554	20.9	22.7993	22.6994	22.7563	22.0512	18.6287	20.9214
YRR1 R708S	21.0523	21.0773	20.9356	17.93	17.8802	18.0282	23.1449	23.3562	23.4143	20.8257	20.9452	20.938	21.0217	17.9461	23.3051	20.903	0.0756434	0.0752975	0.141744	0.0670104	0	0	0	0	0	0	0	0	1	1	1	1	1	0	22.2688	21.7969	22.3076	18.9865	18.9701	18.6358	22.9133	22.915	23.1266	21.5032	21.6281	22.1033	22.1244	18.8641	22.985
Strain Name	ACT1 Raw Ct Values												ACT1 Mean Technical Reps				ACT1 Standard Deviation Technical Reps				ACT1 dCt Values				ACT1 ddCt Values				ACT1 Fold Change				ACT1 Mean Fold Change	ACT1 Standard Error of Mean Fold Change	FLR1 Raw Ct Values												FLR1 Mean Technical Reps
	Biological Replicate 1, Technical Replicate 1	Biological Replicate 1, Technical Replicate 2	Biological Replicate 1, Technical Replicate 3	Biological Replicate 2, Technical Replicate 1	Biological Replicate 2, Technical Replicate 2	Biological Replicate 2, Technical Replicate 3	Biological Replicate 3, Technical Replicate 1	Biological Replicate 3, Technical Replicate 2	Biological Replicate 3, Technical Replicate 3	Biological Replicate 4, Technical Replicate 1	Biological Replicate 4, Technical Replicate 2	Biological Replicate 4, Technical Replicate 3	Biological Replicate 1	Biological Replicate 2	Biological Replicate 3	Biological Replicate 4	Biological Replicate 1	Biological Replicate 2	Biological Replicate 3	Biological Replicate 4	Biological Replicate 1	Biological Replicate 2	Biological Replicate 3	Biological Replicate 4	Biological Replicate 1	Biological Replicate 2	Biological Replicate 3	Biological Replicate 4	Biological Replicate 1	Biological Replicate 2	Biological Replicate 3	Biological Replicate 4			Biological Replicate 1, Technical Replicate 1	Biological Replicate 1, Technical Replicate 2	Biological Replicate 1, Technical Replicate 3	Biological Replicate 2, Technical Replicate 1	Biological Replicate 2, Technical Replicate 2	Biological Replicate 2, Technical Replicate 3	Biological Replicate 3, Technical Replicate 1	Biological Replicate 3, Technical Replicate 2	Biological Replicate 3, Technical Replicate 3	Biological Replicate 4, Technical Replicate 1	Biological Replicate 4, Technical Replicate 2	Biological Replicate 4, Technical Replicate 3	Biological Replicate 1	Biological Replicate 2	Biological Replicate 3
YRR1 WT	19.0991	19.1231	19.1861	22.5617	21.9268	21.7556	15.0201	15.2143	15.1307	21.0101	21.1117	21.1454	19.1361	22.0814	15.1217	21.0891	0.0449262	0.424682	0.0974247	0.0704248	0	0	0	0	0	0	0	0	1	1	1	1	1	0	24.0945	23.8338	24.1044	26.6363	26.3293	26.5932	21.5397	21.3994	21.5809	26.6034	26.4169	26.4324	24.0109	26.5196	21.5067
yrr1del	24.2153	24.3461	24.091	20.5297	20.967	20.6662	17.1845	17.2917	17.1888	21.1832	21.5594	21.1782	24.2174	20.721	17.2216	21.3069	0.127553	0.223728	0.0606794	0.218658	0	0	0	0	0	0	0	0	1	1	1	1	1	0	29.6125	29.4397	29.6871	25.7121	25.9363	25.684	23.2408	23.1524	23.2918	26.9599	26.7953	26.8585	29.5797	25.7775	23.2283
YRR1 L611F	24.0078	24.166	24.1071	16.0781	16.3459	16.1646	18.8208	19.2085	18.9188	21.684	22.1396	21.9787	24.0936	16.1962	18.9827	21.9341	0.0799371	0.136691	0.201586	0.231075	0	0	0	0	0	0	0	0	1	1	1	1	1	0	25.4828	25.3326	25.5503	19.8864	19.3628	19.449	22.6155	22.2902	22.4606	24.4677	24.2136	24.2826	25.4552	19.5661	22.4555
YRR1 T623K	21.6309	21.5051	21.3766	17.4121	18.1328	17.6269	17.0969	17.225	17.0971	21.9211	21.7853	22.0427	21.5042	17.7239	17.1397	21.9164	0.127142	0.369972	0.0738872	0.128735	0	0	0	0	0	0	0	0	1	1	1	1	1	0	23.4498	23.392	23.5302	20.3323	20.076	20.397	20.857	20.5099	20.5956	24.2631	24.1344	24.4229	23.4573	20.2684	20.6542
YRR1 V612F	19.8078	19.9884	19.832	17.1715	17.7466	17.4396	19.8807	20.0876	19.9053	22.8592	23.18	23.0791	19.8761	17.4526	19.9579	23.0394	0.0980255	0.287795	0.112998	0.164069	0	0	0	0	0	0	0	0	1	1	1	1	1	0	22.9364	22.7007	22.9189	21.1054	21.0421	21.1546	23.814	23.6962	23.8519	26.3115	26.263	26.2753	22.852	21.1007	23.7874
YRR1 S616Y	21.4277	21.5982	21.3083	16.991	16.8785	16.4243	22.2019	22.2763	22.0756	23.0457	23.2272	23.2869	21.4447	16.7646	22.1846	23.1866	0.14571	0.300014	0.101471	0.125619	0	0	0	0	0	0	0	0	1	1	1	1	1	0	23.748	23.538	23.9722	20.496	20.3714	20.5734	25.3925	25.4384	25.4949	26.1617	26.5672	26.2844	23.7527	20.4802	25.4419
YRR1 S685L	23.9935	24.0009	23.931	15.858	16.044	16.1255	18.7881	18.9136	18.9566	23.1693	23.1497	23.5515	23.9751	16.0092	18.8861	23.2902	0.038409	0.137083	0.0875008	0.226486	0	0	0	0	0	0	0	0	1	1	1	1	1	0	25.5453	25.4006	25.2454	19.6196	19.6687	19.682	23.2325	23.2026	23.1555	27.6824	27.6895	28.1271	25.3971	19.6568	23.1969
YRR1 I700T	19.0229	18.9487	19.107	15.5215	15.6023	15.2669	17.2237	17.4259	17.3114	21.9953	21.6011	21.8042	19.0262	15.4636	17.3203	21.8002	0.0792491	0.175044	0.101362	0.197177	0	0	0	0	0	0	0	0	1	1	1	1	1	0	21.7424	21.5866	21.684	18.6356	18.3924	18.5729	20.9054	20.6728	20.8756	24.6245	24.4981	24.589	21.671	18.5336	20.8179
YRR1 W791R	20.516	20.7271	20.8456	16.0401	16.0855	15.7557	18.4724	18.8	18.8825	21.1546	21.4379	21.2071	20.6962	15.9604	18.7183	21.2666	0.16694	0.178732	0.216922	0.150665	0	0	0	0	0	0	0	0	1	1	1	1	1	0	23.8829	23.5782	23.5037	20.1302	19.98	20.1066	22.7042	22.6075	22.7663	24.7941	24.7243	24.7119	23.6549	20.0722	22.6927
YRR1 R708S	20.9683	21.1885	21.196	18.0269	18.0837	17.6619	23.545	23.5555	23.5234	20.8785	20.9105	20.7028	21.1176	17.9242	23.5413	20.8306	0.12936	0.228927	0.0163944	0.111786	0	0	0	0	0	0	0	0	1	1	1	1	1	0	23.1472	23.1511	23.2646	20.5405	20.5364	20.7415	25.3067	25.3911	25.4501	24.3006	24.1608	24.2081	23.1876	20.6061	25.3827
Strain Name	TDH3 Raw Ct Values			TDH3 Mean Technical Reps	TDH3 Standard Deviation Technical Reps	TDH3 dCt Values	TDH3 ddCt Values	TDH3 Fold Change	AZR1 Raw Ct Values			AZR1 Mean Technical Reps	AZR1 Standard Deviation Technical Reps	AZR1 dCt Values	AZR1 ddCt Values	AZR1 Fold Change		YRR1 Raw Ct Values			YRR1 Mean Technical Reps	YRR1 Standard Deviation Technical Reps	YRR1 dCt Values	YRR1 ddCt Values	YRR1 Fold Change	Strain Name	TDH3 Raw Ct Values			TDH3 Mean Technical Reps	TDH3 Standard Deviation Technical Reps	TDH3 dCt Values	TDH3 ddCt Values	TDH3 Fold Change	FLR1 Raw Ct Values			FLR1 Mean Technical Reps	FLR1 Standard Deviation Technical Reps	FLR1 dCt Values	FLR1 ddCt Values	FLR1 Fold Change		SNG1 Raw Ct Values			SNG1 Mean Technical Reps	SNG1 Standard Deviation Technical Reps	SNG1 dCt Values
	Biological Replicate 1, Technical Replicate 1	Biological Replicate 1, Technical Replicate 2	Biological Replicate 1, Technical Replicate 3	Biological Replicate 1	Biological Replicate 1	Biological Replicate 1	Biological Replicate 1	Biological Replicate 1	Biological Replicate 1, Technical Replicate 1	Biological Replicate 1, Technical Replicate 2	Biological Replicate 1, Technical Replicate 3	Biological Replicate 1	Biological Replicate 1	Biological Replicate 1	Biological Replicate 1	Biological Replicate 1		Biological Replicate 1, Technical Replicate 1	Biological Replicate 1, Technical Replicate 2	Biological Replicate 1, Technical Replicate 3	Biological Replicate 1	Biological Replicate 1	Biological Replicate 1	Biological Replicate 1	Biological Replicate 1		Biological Replicate 1, Technical Replicate 1	Biological Replicate 1, Technical Replicate 2	Biological Replicate 1, Technical Replicate 3	Biological Replicate 1	Biological Replicate 1	Biological Replicate 1	Biological Replicate 1	Biological Replicate 1	Biological Replicate 1, Technical Replicate 1	Biological Replicate 1, Technical Replicate 2	Biological Replicate 1, Technical Replicate 3	Biological Replicate 1	Biological Replicate 1	Biological Replicate 1	Biological Replicate 1	Biological Replicate 1		Biological Replicate 1, Technical Replicate 1	Biological Replicate 1, Technical Replicate 2	Biological Replicate 1, Technical Replicate 3	Biological Replicate 1	Biological Replicate 1	Biological Replicate 1
YRR1 WT	14.1447	14.1799	14.1347	14.1531	0.0237602	0	0	1	23.1563	23.3906	23.2901	23.279	0.117541	9.12586	0	1		22.8806	22.8794	22.702	22.8207	0.102799	8.66752	0	1	YRR1 WT	14.2447	14.2188	14.2335	14.2323	0.0129578	0	0	1	23.2799	23.2282	23.2014	23.2365	0.039888	9.00418	0	1		23.2799	23.2282	23.2014	23.2365	0.039888	9.00418
yrr1del	13.6614	13.5668	13.4993	13.5758	0.0814401	0	0	1	22.0773	22.1462	22.2957	22.1731	0.111666	8.59724	-0.528622	1.44255		35.6053	35.4075	35.4367	35.4832	0.106754	21.9073	13.2398	0.000103378	yrr1del	13.7774	14.0235	13.8483	13.8831	0.0930207	0	0	1	22.3503	22.3797	22.2488	22.3263	0.0686586	8.44321	-0.560978	1.47527		22.3503	22.3797	22.2488	22.3263	0.0686586	8.44321
YRR1 L611F	12.4832	12.6626	12.3692	12.505	0.147924	0	0	1	18.0605	17.8276	18.0726	17.9869	0.138065	5.48189	-3.64397	12.501		19.534	19.5432	19.4819	19.5197	0.0330701	7.01472	-1.6528	3.14444	YRR1 L611F	12.7315	12.9245	12.7248	12.7936	0.0630953	0	0	1	19.1509	19.0537	18.9206	19.0418	0.115645	6.24812	-2.75607	6.75552		19.1509	19.0537	18.9206	19.0418	0.115645	6.24812
YRR1 T623K	14.7369	13.464	14.7735	14.3248	0.745695	0	0	1	18.2155	18.1346	18.2313	18.1938	0.0518633	3.86899	-5.25687	38.2363		20.3378	20.0635	20.1652	20.1888	0.138671	5.86401	-2.80351	6.98138	YRR1 T623K	15.3538	15.161	15.0676	15.1941	0.129789	0	0	1	20.1794	20.2364	20.4176	20.2778	0.124338	5.08371	-3.92047	15.1419		20.1794	20.2364	20.4176	20.2778	0.124338	5.08371
YRR1 V612F	14.8709	15.0266	15.2683	15.0553	0.200232	0	0	1	21.3288	21.3789	21.2615	21.323	0.0589244	6.26776	-2.8581	7.25061		21.3252	21.3063	21.3667	21.3327	0.0309322	6.27745	-2.39007	5.24183	YRR1 V612F	15.5477	15.4693	15.2967	15.4379	0.0753845	0	0	1	19.6641	19.9059	19.7502	19.7734	0.122585	4.3355	-4.66868	25.4339		19.6641	19.9059	19.7502	19.7734	0.122585	4.3355
YRR1 S616Y	13.9386	ND	13.9284	13.9335	0.00714755	0	0	1	20.2267	20.2781	20.1363	20.2137	0.0717908	6.28019	-2.84567	7.1884		21.9864	22.0792	21.9433	22.003	0.0694562	8.06945	-0.598075	1.5137	YRR1 S616Y	14.2275	14.3752	14.1705	14.2577	0.175919	0	0	1	21.5734	21.5515	21.5062	21.5437	0.0342463	7.286	-1.71819	3.29023		21.5734	21.5515	21.5062	21.5437	0.0342463	7.286
YRR1 S685L	14.3116	14.3573	14.4051	14.358	0.0467708	0	0	1	22.1403	21.8809	21.7816	21.9343	0.185213	7.5763	-1.54956	2.92728		21.1237	21.1151	21.2699	21.1696	0.0869919	6.81159	-1.85593	3.61985	YRR1 S685L	14.983	14.8482	14.5943	14.8085	0.0470739	0	0	1	21.1137	21.0193	20.7994	20.9775	0.161286	6.16897	-2.83522	7.1365		21.1137	21.0193	20.7994	20.9775	0.161286	6.16897
YRR1 I700T	12.8283	13.1935	12.9883	13.0034	0.18302	0	0	1	19.083	19.0505	18.9631	19.0322	0.0620087	6.02881	-3.09706	8.55671		20.1269	20.4085	20.4546	20.33	0.177431	7.32663	-1.34089	2.53308	YRR1 I700T	13.2259	13.8478	13.4214	13.4984	0.0860081	0	0	1	20.5687	20.4435	20.453	20.4884	0.0697307	6.99004	-2.01414	4.0394		20.5687	20.4435	20.453	20.4884	0.0697307	6.99004
YRR1 W791R	13.6231	13.6593	14.0178	13.7667	0.21821	0	0	1	19.6964	19.5086	19.6779	19.6277	0.103486	5.86095	-3.26492	9.61253		21.2853	21.2181	21.211	21.2381	0.0410377	7.4714	-1.19612	2.29123	YRR1 W791R	14.2806	14.1291	14.1065	14.1721	0.267611	0	0	1	20.6908	20.4981	20.6835	20.6241	0.109206	6.45203	-2.55215	5.86509		20.6908	20.4981	20.6835	20.6241	0.109206	6.45203
YRR1 R708S	13.6483	12.8659	13.2493	13.2545	0.391237	0	0	1	18.192	18.0361	18.2349	18.1544	0.104605	4.89985	-4.22601	18.7135		20.1534	20.3068	20.1886	20.2162	0.0803716	6.96173	-1.70579	3.26207	YRR1 R708S	14.1279	13.7105	13.6452	13.8279	0.0756434	0	0	1	19.4214	19.5303	19.7527	19.5681	0.168872	5.74026	-3.26393	9.60593		19.4214	19.5303	19.7527	19.5681	0.168872	5.74026
Strain Name	TAF10 Raw Ct Values			TAF10 Mean Technical Reps	TAF10 Standard Deviation Technical Reps	TAF10 dCt Values	TAF10 ddCt Values	TAF10 Fold Change	AZR1 Raw Ct Values			AZR1 Mean Technical Reps	AZR1 Standard Deviation Technical Reps	AZR1 dCt Values	AZR1 ddCt Values	AZR1 Fold Change		YRR1 Raw Ct Values			YRR1 Mean Technical Reps	YRR1 Standard Deviation Technical Reps	YRR1 dCt Values	YRR1 ddCt Values	YRR1 Fold Change	Strain Name	TAF10 Raw Ct Values			TAF10 Mean Technical Reps	TAF10 Standard Deviation Technical Reps	TAF10 dCt Values	TAF10 ddCt Values	TAF10 Fold Change	FLR1 Raw Ct Values			FLR1 Mean Technical Reps	FLR1 Standard Deviation Technical Reps	FLR1 dCt Values	FLR1 ddCt Values	FLR1 Fold Change		SNG1 Raw Ct Values			SNG1 Mean Technical Reps	SNG1 Standard Deviation Technical Reps	SNG1 dCt Values
	Biological Replicate 1, Technical Replicate 1	Biological Replicate 1, Technical Replicate 2	Biological Replicate 1, Technical Replicate 3	Biological Replicate 1	Biological Replicate 1	Biological Replicate 1	Biological Replicate 1	Biological Replicate 1	Biological Replicate 1, Technical Replicate 1	Biological Replicate 1, Technical Replicate 2	Biological Replicate 1, Technical Replicate 3	Biological Replicate 1	Biological Replicate 1	Biological Replicate 1	Biological Replicate 1	Biological Replicate 1		Biological Replicate 1, Technical Replicate 1	Biological Replicate 1, Technical Replicate 2	Biological Replicate 1, Technical Replicate 3	Biological Replicate 1	Biological Replicate 1	Biological Replicate 1	Biological Replicate 1	Biological Replicate 1		Biological Replicate 1, Technical Replicate 1	Biological Replicate 1, Technical Replicate 2	Biological Replicate 1, Technical Replicate 3	Biological Replicate 1	Biological Replicate 1	Biological Replicate 1	Biological Replicate 1	Biological Replicate 1	Biological Replicate 1, Technical Replicate 1	Biological Replicate 1, Technical Replicate 2	Biological Replicate 1, Technical Replicate 3	Biological Replicate 1	Biological Replicate 1	Biological Replicate 1	Biological Replicate 1	Biological Replicate 1		Biological Replicate 1, Technical Replicate 1	Biological Replicate 1, Technical Replicate 2	Biological Replicate 1, Technical Replicate 3	Biological Replicate 1	Biological Replicate 1	Biological Replicate 1
YRR1 WT	21.7913	21.9655	21.7979	21.8516	0.0987455	0	0	1	23.2595	23.1335	23.1058	23.1663	0.0818879	1.31471	0	1		22.4461	22.4448	22.4185	22.4365	0.0155969	0.5849	0	1	YRR1 WT	21.5974	21.9129	22.0262	21.8455	0.222226	0	0	1	22.8487	23.0203	23.303	23.0573	0.229386	1.21185	0	1		22.7356	22.9083	22.7357	22.7932	0.0996587	0.947717
yrr1del	20.7928	21.0013	20.7455	20.8465	0.136134	0	0	1	22.2979	22.2031	22.0969	22.1993	0.100554	1.35278	0.0380708	0.973956		34.2346	35.1764	ND	34.7055	0.665943	13.859	13.2741	0.00010095	yrr1del	20.8587	20.7004	20.8319	20.797	0.0846978	0	0	1	22.4264	21.6965	22.1106	22.0778	0.366049	1.28082	0.0689763	0.953314		21.5614	21.7146	21.5805	21.6188	0.0835325	0.821827
YRR1 L611F	21.0632	21.0963	21.1086	21.0894	0.0234483	0	0	1	17.8544	18.0242	17.9458	17.9415	0.0850223	-3.1479	-4.46261	22.0486		19.3225	19.3455	19.2241	19.2973	0.0645017	-1.79203	-2.37693	5.19429	YRR1 L611F	20.9878	21.1891	21.1933	21.1234	0.117424	0	0	1	18.4877	18.8624	18.3023	18.5508	0.285352	-2.57259	-3.78444	13.7794		20.5439	20.4337	20.2803	20.4193	0.132379	-0.704076
YRR1 T623K	21.9657	21.8384	21.8527	21.8856	0.0697559	0	0	1	18.1069	18.0705	18.2379	18.1384	0.0880772	-3.74716	-5.06187	33.4022		20.0224	20.0432	20.087	20.0509	0.0329639	-1.83473	-2.41963	5.35032	YRR1 T623K	22.0673	21.9002	22.0166	21.9947	0.0856741	0	0	1	19.8328	19.6414	19.8538	19.776	0.11704	-2.21873	-3.43058	10.7822		21.1361	21.4133	20.965	21.1715	0.226226	-0.823241
YRR1 V612F	21.7258	22.289	22.4007	22.1385	0.361733	0	0	1	21.2236	21.5879	21.3125	21.3747	0.189906	-0.763791	-2.0785	4.22368		21.0112	21.1886	22.5437	21.5812	0.838313	-0.557312	-1.14221	2.20719	YRR1 V612F	22.5578	22.6731	22.458	22.563	0.107658	0	0	1	19.1771	19.4431	19.3026	19.3076	0.133062	-3.25535	-4.4672	22.1188		21.7241	22.0041	21.3974	21.7085	0.303623	-0.85445
YRR1 S616Y	22.5218	22.2939	22.2933	22.3697	0.131748	0	0	1	20.1482	20.0972	20.2346	20.16	0.069447	-2.20968	-3.52439	11.5066		21.6535	21.8577	21.5778	21.6963	0.144798	-0.673321	-1.25822	2.39201	YRR1 S616Y	22.6468	22.3915	22.621	22.5531	0.140545	0	0	1	21.2031	21.2883	21.1674	21.2196	0.0621083	-1.3335	-2.54535	5.83751		22.329	21.7476	21.7772	21.9513	0.327469	-0.601841
YRR1 S685L	21.1042	21.0526	21.1422	21.0997	0.0449503	0	0	1	21.8189	21.8942	21.8538	21.8556	0.0376764	0.75597	-0.55874	1.47298		20.8462	20.7771	20.8002	20.8079	0.0351681	-0.291813	-0.876712	1.83619	YRR1 S685L	21.2416	21.1737	21.6786	21.3646	0.274017	0	0	1	20.7005	20.7532	20.4322	20.6287	0.172155	-0.735967	-1.94781	3.8579		21.3668	21.3961	21.3435	21.3688	0.0263165	0.00416129
YRR1 I700T	21.3639	21.6982	21.6539	21.572	0.181577	0	0	1	18.8781	18.8046	18.905	18.8626	0.0519875	-2.70946	-4.02417	16.2703		20.3174	20.2267	20.0631	20.2024	0.128835	-1.36961	-1.95451	3.87584	YRR1 I700T	21.4123	21.3459	21.8133	21.5238	0.252859	0	0	1	20.1836	20.5742	20.4273	20.3951	0.197286	-1.12876	-2.34061	5.06517		20.6213	20.5028	20.8642	20.6628	0.184237	-0.861063
YRR1 W791R	22.0297	22.1042	21.9093	22.0144	0.0983432	0	0	1	19.5006	19.433	19.4351	19.4563	0.0384353	-2.55815	-3.87286	14.6503		21.1254	21.0885	21.1833	21.1324	0.0477741	-0.881996	-1.4669	2.76426	YRR1 W791R	22.2223	22.0513	22.0745	22.116	0.0927541	0	0	1	20.8427	20.2296	20.2462	20.4395	0.349292	-1.67653	-2.88838	7.40439		21.02	21.4895	21.599	21.3695	0.307618	-0.746548
YRR1 R708S	21.0674	21.0041	21.9814	21.351	0.546882	0	0	1	18.1708	18.0282	18.1866	18.1285	0.0872501	-3.22245	-4.53716	23.2178		19.8802	19.9349	20.0357	19.9503	0.0788534	-1.40068	-1.98558	3.96021	YRR1 R708S	20.8709	21.1334	20.8678	20.9574	0.152479	0	0	1	19.928	19.4988	19.1735	19.5334	0.378448	-1.42391	-2.63576	6.21503		20.4742	20.377	20.3282	20.3931	0.0743531	-0.564237
ND = No Data
[truncated: 53 more columns]
