# Supplementary material for: Adaptive laboratory evolution in S. cerevisiae highlights role of transcription factors in fungal xenobiotic resistance
Source: Commun Biol. 2022 Feb 11;5:128. doi: 10.1038/s42003-022-03076-7 (PMC8837787; doi:10.1038/s42003-022-03076-7)
Supplement: Supplementary file 12 — Supplementary Data 10 [file 42003_2022_3076_MOESM12_ESM.xlsx]

## Sheet: Sheet1
Supplementary Data 10. Yeast clone genotypes. Genotypes for the yeast strains and clones used in this study. EAW# is a unique identifier supplied to each clone generated. Clones with references have been previously described and all others were made for this project.
Name	Genotype
EAW001 ABC16-MONSTER 1	MATa adp1∆ snq2∆ ycf1∆ pdr15∆ yor1∆ vmr1∆ pdr11∆ nft1∆ bpt1∆ ybt1∆ ynr070w∆ yol075c∆ aus1∆ pdr5∆ pdr10∆ pdr12can1∆::GMToolkit-a lyp1∆ his3∆1 leu2∆0 ura3∆0 met15∆0 (deletions for the ABC transporter genes are marked with [tetO2pr-GFP, URA3])
EAW100 2	MATa adp1∆ snq2∆ ycf1∆ pdr15∆ yor1∆ vmr1∆ pdr11∆ nft1∆ bpt1∆ ybt1∆ ynr070w∆ yol075c∆ aus1∆ pdr5∆ pdr10∆ pdr12can1∆::GMToolkit-a lyp1∆ his3∆1 leu2∆0 ura3∆0 met15∆0 (deletions for the ABC transporter genes are marked with [tetO2pr-GFP, URA3]), yrr1∆
EAW105 3	MATa adp1∆ snq2∆ ycf1∆ pdr15∆ yor1∆ vmr1∆ pdr11∆ nft1∆ bpt1∆ ybt1∆ ynr070w∆ yol075c∆ aus1∆ pdr5∆ pdr10∆ pdr12can1∆::GMToolkit-a lyp1∆ his3∆1 leu2∆0 ura3∆0 met15∆0 (deletions for the ABC transporter genes are marked with [tetO2pr-GFP, URA3]), erg11:V154G
EAW106 3	MATa adp1∆ snq2∆ ycf1∆ pdr15∆ yor1∆ vmr1∆ pdr11∆ nft1∆ bpt1∆ ybt1∆ ynr070w∆ yol075c∆ aus1∆ pdr5∆ pdr10∆ pdr12can1∆::GMToolkit-a lyp1∆ his3∆1 leu2∆0 ura3∆0 met15∆0 (deletions for the ABC transporter genes are marked with [tetO2pr-GFP, URA3]), erg11::T318N
EAW122 2	MATa adp1∆ snq2∆ ycf1∆ pdr15∆ yor1∆ vmr1∆ pdr11∆ nft1∆ bpt1∆ ybt1∆ ynr070w∆ yol075c∆ aus1∆ pdr5∆ pdr10∆ pdr12can1∆::GMToolkit-a lyp1∆ his3∆1 leu2∆0 ura3∆0 met15∆0 (deletions for the ABC transporter genes are marked with [tetO2pr-GFP, URA3]),pma1::L290S
EAW123 2	MATa adp1∆ snq2∆ ycf1∆ pdr15∆ yor1∆ vmr1∆ pdr11∆ nft1∆ bpt1∆ ybt1∆ ynr070w∆ yol075c∆ aus1∆ pdr5∆ pdr10∆ pdr12can1∆::GMToolkit-a lyp1∆ his3∆1 leu2∆0 ura3∆0 met15∆0 (deletions for the ABC transporter genes are marked with [tetO2pr-GFP, URA3]),pma1::P339T
EAW120 2	MATa adp1∆ snq2∆ ycf1∆ pdr15∆ yor1∆ vmr1∆ pdr11∆ nft1∆ bpt1∆ ybt1∆ ynr070w∆ yol075c∆ aus1∆ pdr5∆ pdr10∆ pdr12can1∆::GMToolkit-a lyp1∆ his3∆1 leu2∆0 ura3∆0 met15∆0 (deletions for the ABC transporter genes are marked with [tetO2pr-GFP, URA3]), yrr1::L611F
EAW136	MATa adp1∆ snq2∆ ycf1∆ pdr15∆ yor1∆ vmr1∆ pdr11∆ nft1∆ bpt1∆ ybt1∆ ynr070w∆ yol075c∆ aus1∆ pdr5∆ pdr10∆ pdr12can1∆::GMToolkit-a lyp1∆ his3∆1 leu2∆0 ura3∆0 met15∆0 (deletions for the ABC transporter genes are marked with [tetO2pr-GFP, URA3]), vma16:A75E
EAW137	MATa adp1∆ snq2∆ ycf1∆ pdr15∆ yor1∆ vmr1∆ pdr11∆ nft1∆ bpt1∆ ybt1∆ ynr070w∆ yol075c∆ aus1∆ pdr5∆ pdr10∆ pdr12can1∆::GMToolkit-a lyp1∆ his3∆1 leu2∆0 ura3∆0 met15∆0 (deletions for the ABC transporter genes are marked with [tetO2pr-GFP, URA3]), rav2::S194*
EAW175 4	MATa adp1∆ snq2∆ ycf1∆ pdr15∆ yor1∆ vmr1∆ pdr11∆ nft1∆ bpt1∆ ybt1∆ ynr070w∆ yol075c∆ aus1∆ pdr5∆ pdr10∆ pdr12can1∆::GMToolkit-a lyp1∆ his3∆1 leu2∆0 ura3∆0 met15∆0 (deletions for the ABC transporter genes are marked with [tetO2pr-GFP, URA3]), pre2::M120I
EAW185	MATa adp1∆ snq2∆ ycf1∆ pdr15∆ yor1∆ vmr1∆ pdr11∆ nft1∆ bpt1∆ ybt1∆ ynr070w∆ yol075c∆ aus1∆ pdr5∆ pdr10∆ pdr12can1∆::GMToolkit-a lyp1∆ his3∆1 leu2∆0 ura3∆0 met15∆0 (deletions for the ABC transporter genes are marked with [tetO2pr-GFP, URA3]), erg20::Y95C
EAW186	MATa adp1∆ snq2∆ ycf1∆ pdr15∆ yor1∆ vmr1∆ pdr11∆ nft1∆ bpt1∆ ybt1∆ ynr070w∆ yol075c∆ aus1∆ pdr5∆ pdr10∆ pdr12can1∆::GMToolkit-a lyp1∆ his3∆1 leu2∆0 ura3∆0 met15∆0 (deletions for the ABC transporter genes are marked with [tetO2pr-GFP, URA3]), erg9::Y175N
EAW187/PK001	MATa adp1∆ snq2∆ ycf1∆ pdr15∆ yor1∆ vmr1∆ pdr11∆ nft1∆ bpt1∆ ybt1∆ ynr070w∆ yol075c∆ aus1∆ pdr5∆ pdr10∆ pdr12can1∆::GMToolkit-a lyp1∆ his3∆1 leu2∆0 ura3∆0 met15∆0 (deletions for the ABC transporter genes are marked with [tetO2pr-GFP, URA3]), vma2∆
EAW209	MATa adp1∆ snq2∆ ycf1∆ pdr15∆ yor1∆ vmr1∆ pdr11∆ nft1∆ bpt1∆ ybt1∆ ynr070w∆ yol075c∆ aus1∆ pdr5∆ pdr10∆ pdr12can1∆::GMToolkit-a lyp1∆ his3∆1 leu2∆0 ura3∆0 met15∆0 (deletions for the ABC transporter genes are marked with [tetO2pr-GFP, URA3]), cdc43::Y44C
EAW210	MATa adp1∆ snq2∆ ycf1∆ pdr15∆ yor1∆ vmr1∆ pdr11∆ nft1∆ bpt1∆ ybt1∆ ynr070w∆ yol075c∆ aus1∆ pdr5∆ pdr10∆ pdr12can1∆::GMToolkit-a lyp1∆ his3∆1 leu2∆0 ura3∆0 met15∆0 (deletions for the ABC transporter genes are marked with [tetO2pr-GFP, URA3]), cdc43::C343W
EAW272	MATa adp1∆ snq2∆ ycf1∆ pdr15∆ yor1∆ vmr1∆ pdr11∆ nft1∆ bpt1∆ ybt1∆ ynr070w∆ yol075c∆ aus1∆ pdr5∆ pdr10∆ pdr12can1∆::GMToolkit-a lyp1∆ his3∆1 leu2∆0 ura3∆0 met15∆0 (deletions for the ABC transporter genes are marked with [tetO2pr-GFP, URA3]), rsp5::W359C
EAW274	MATa adp1∆ snq2∆ ycf1∆ pdr15∆ yor1∆ vmr1∆ pdr11∆ nft1∆ bpt1∆ ybt1∆ ynr070w∆ yol075c∆ aus1∆ pdr5∆ pdr10∆ pdr12can1∆::GMToolkit-a lyp1∆ his3∆1 leu2∆0 ura3∆0 met15∆0 (deletions for the ABC transporter genes are marked with [tetO2pr-GFP, URA3]), hem1::Y444S
EAW278	MATa adp1∆ snq2∆ ycf1∆ pdr15∆ yor1∆ vmr1∆ pdr11∆ nft1∆ bpt1∆ ybt1∆ ynr070w∆ yol075c∆ aus1∆ pdr5∆ pdr10∆ pdr12can1∆::GMToolkit-a lyp1∆ his3∆1 leu2∆0 ura3∆0 met15∆0 (deletions for the ABC transporter genes are marked with [tetO2pr-GFP, URA3]), inp53::E693*
EAW279	MATa adp1∆ snq2∆ ycf1∆ pdr15∆ yor1∆ vmr1∆ pdr11∆ nft1∆ bpt1∆ ybt1∆ ynr070w∆ yol075c∆ aus1∆ pdr5∆ pdr10∆ pdr12can1∆::GMToolkit-a lyp1∆ his3∆1 leu2∆0 ura3∆0 met15∆0 (deletions for the ABC transporter genes are marked with [tetO2pr-GFP, URA3]), aft1::K226M
EAW283	MATa adp1∆ snq2∆ ycf1∆ pdr15∆ yor1∆ vmr1∆ pdr11∆ nft1∆ bpt1∆ ybt1∆ ynr070w∆ yol075c∆ aus1∆ pdr5∆ pdr10∆ pdr12can1∆::GMToolkit-a lyp1∆ his3∆1 leu2∆0 ura3∆0 met15∆0 (deletions for the ABC transporter genes are marked with [tetO2pr-GFP, URA3]), any1::S145*
EAW284	MATa adp1∆ snq2∆ ycf1∆ pdr15∆ yor1∆ vmr1∆ pdr11∆ nft1∆ bpt1∆ ybt1∆ ynr070w∆ yol075c∆ aus1∆ pdr5∆ pdr10∆ pdr12can1∆::GMToolkit-a lyp1∆ his3∆1 leu2∆0 ura3∆0 met15∆0 (deletions for the ABC transporter genes are marked with [tetO2pr-GFP, URA3]), hrd3::Y214*
EAW288	MATa adp1∆ snq2∆ ycf1∆ pdr15∆ yor1∆ vmr1∆ pdr11∆ nft1∆ bpt1∆ ybt1∆ ynr070w∆ yol075c∆ aus1∆ pdr5∆ pdr10∆ pdr12can1∆::GMToolkit-a lyp1∆ his3∆1 leu2∆0 ura3∆0 met15∆0 (deletions for the ABC transporter genes are marked with [tetO2pr-GFP, URA3]), tup1::D471Y
EAW289	MATa adp1∆ snq2∆ ycf1∆ pdr15∆ yor1∆ vmr1∆ pdr11∆ nft1∆ bpt1∆ ybt1∆ ynr070w∆ yol075c∆ aus1∆ pdr5∆ pdr10∆ pdr12can1∆::GMToolkit-a lyp1∆ his3∆1 leu2∆0 ura3∆0 met15∆0 (deletions for the ABC transporter genes are marked with [tetO2pr-GFP, URA3]), elo2::G183C
EAW325	MATa adp1∆ snq2∆ ycf1∆ pdr15∆ yor1∆ vmr1∆ pdr11∆ nft1∆ bpt1∆ ybt1∆ ynr070w∆ yol075c∆ aus1∆ pdr5∆ pdr10∆ pdr12can1∆::GMToolkit-a lyp1∆ his3∆1 leu2∆0 ura3∆0 met15∆0 (deletions for the ABC transporter genes are marked with [tetO2pr-GFP, URA3]), tup1::W470C
EAW326	MATa adp1∆ snq2∆ ycf1∆ pdr15∆ yor1∆ vmr1∆ pdr11∆ nft1∆ bpt1∆ ybt1∆ ynr070w∆ yol075c∆ aus1∆ pdr5∆ pdr10∆ pdr12can1∆::GMToolkit-a lyp1∆ his3∆1 leu2∆0 ura3∆0 met15∆0 (deletions for the ABC transporter genes are marked with [tetO2pr-GFP, URA3]), elo2::Q7*
EAW360	MATa adp1∆ snq2∆ ycf1∆ pdr15∆ yor1∆ vmr1∆ pdr11∆ nft1∆ bpt1∆ ybt1∆ ynr070w∆ yol075c∆ aus1∆ pdr5∆ pdr10∆ pdr12can1∆::GMToolkit-a lyp1∆ his3∆1 leu2∆0 ura3∆0 met15∆0 (deletions for the ABC transporter genes are marked with [tetO2pr-GFP, URA3]), lem3::Y107*
EAW364	MATa adp1∆ snq2∆ ycf1∆ pdr15∆ yor1∆ vmr1∆ pdr11∆ nft1∆ bpt1∆ ybt1∆ ynr070w∆ yol075c∆ aus1∆ pdr5∆ pdr10∆ pdr12can1∆::GMToolkit-a lyp1∆ his3∆1 leu2∆0 ura3∆0 met15∆0 (deletions for the ABC transporter genes are marked with [tetO2pr-GFP, URA3]), erg12::W63S
EAW373	MATa adp1∆ snq2∆ ycf1∆ pdr15∆ yor1∆ vmr1∆ pdr11∆ nft1∆ bpt1∆ ybt1∆ ynr070w∆ yol075c∆ aus1∆ pdr5∆ pdr10∆ pdr12can1∆::GMToolkit-a lyp1∆ his3∆1 leu2∆0 ura3∆0 met15∆0 (deletions for the ABC transporter genes are marked with [tetO2pr-GFP, URA3]), fpr1::Y33*
EAW376	MATa adp1∆ snq2∆ ycf1∆ pdr15∆ yor1∆ vmr1∆ pdr11∆ nft1∆ bpt1∆ ybt1∆ ynr070w∆ yol075c∆ aus1∆ pdr5∆ pdr10∆ pdr12can1∆::GMToolkit-a lyp1∆ his3∆1 leu2∆0 ura3∆0 met15∆0 (deletions for the ABC transporter genes are marked with [tetO2pr-GFP, URA3]), tup1::R468I
EAW397	MATa adp1∆ snq2∆ ycf1∆ pdr15∆ yor1∆ vmr1∆ pdr11∆ nft1∆ bpt1∆ ybt1∆ ynr070w∆ yol075c∆ aus1∆ pdr5∆ pdr10∆ pdr12can1∆::GMToolkit-a lyp1∆ his3∆1 leu2∆0 ura3∆0 met15∆0 (deletions for the ABC transporter genes are marked with [tetO2pr-GFP, URA3]), erg11::V311F
EAW398	MATa adp1∆ snq2∆ ycf1∆ pdr15∆ yor1∆ vmr1∆ pdr11∆ nft1∆ bpt1∆ ybt1∆ ynr070w∆ yol075c∆ aus1∆ pdr5∆ pdr10∆ pdr12can1∆::GMToolkit-a lyp1∆ his3∆1 leu2∆0 ura3∆0 met15∆0 (deletions for the ABC transporter genes are marked with [tetO2pr-GFP, URA3]), tub2::R241S
EAW401	MATa adp1∆ snq2∆ ycf1∆ pdr15∆ yor1∆ vmr1∆ pdr11∆ nft1∆ bpt1∆ ybt1∆ ynr070w∆ yol075c∆ aus1∆ pdr5∆ pdr10∆ pdr12can1∆::GMToolkit-a lyp1∆ his3∆1 leu2∆0 ura3∆0 met15∆0 (deletions for the ABC transporter genes are marked with [tetO2pr-GFP, URA3]), top1::E669*
EAW467	MATa adp1∆ snq2∆ ycf1∆ pdr15∆ yor1∆ vmr1∆ pdr11∆ nft1∆ bpt1∆ ybt1∆ ynr070w∆ yol075c∆ aus1∆ pdr5∆ pdr10∆ pdr12can1∆::GMToolkit-a lyp1∆ his3∆1 leu2∆0 ura3∆0 met15∆0 (deletions for the ABC transporter genes are marked with [tetO2pr-GFP, URA3]), bck1::G1262A
EAW478	MATa adp1∆ snq2∆ ycf1∆ pdr15∆ yor1∆ vmr1∆ pdr11∆ nft1∆ bpt1∆ ybt1∆ ynr070w∆ yol075c∆ aus1∆ pdr5∆ pdr10∆ pdr12can1∆::GMToolkit-a lyp1∆ his3∆1 leu2∆0 ura3∆0 met15∆0 (deletions for the ABC transporter genes are marked with [tetO2pr-GFP, URA3]), bck1::T1196A
EAW489	MATa adp1∆ snq2∆ ycf1∆ pdr15∆ yor1∆ vmr1∆ pdr11∆ nft1∆ bpt1∆ ybt1∆ ynr070w∆ yol075c∆ aus1∆ pdr5∆ pdr10∆ pdr12can1∆::GMToolkit-a lyp1∆ his3∆1 leu2∆0 ura3∆0 met15∆0 (deletions for the ABC transporter genes are marked with [tetO2pr-GFP, URA3]), sip3::E704*
EAW491	MATa adp1∆ snq2∆ ycf1∆ pdr15∆ yor1∆ vmr1∆ pdr11∆ nft1∆ bpt1∆ ybt1∆ ynr070w∆ yol075c∆ aus1∆ pdr5∆ pdr10∆ pdr12can1∆::GMToolkit-a lyp1∆ his3∆1 leu2∆0 ura3∆0 met15∆0 (deletions for the ABC transporter genes are marked with [tetO2pr-GFP, URA3]), inp53::S6*
EAW494	MATa adp1∆ snq2∆ ycf1∆ pdr15∆ yor1∆ vmr1∆ pdr11∆ nft1∆ bpt1∆ ybt1∆ ynr070w∆ yol075c∆ aus1∆ pdr5∆ pdr10∆ pdr12can1∆::GMToolkit-a lyp1∆ his3∆1 leu2∆0 ura3∆0 met15∆0 (deletions for the ABC transporter genes are marked with [tetO2pr-GFP, URA3]), cdc60::V400D
EAW502	MATa adp1∆ snq2∆ ycf1∆ pdr15∆ yor1∆ vmr1∆ pdr11∆ nft1∆ bpt1∆ ybt1∆ ynr070w∆ yol075c∆ aus1∆ pdr5∆ pdr10∆ pdr12can1∆::GMToolkit-a lyp1∆ his3∆1 leu2∆0 ura3∆0 met15∆0 (deletions for the ABC transporter genes are marked with [tetO2pr-GFP, URA3]), act1::R116K
EAW503	MATa adp1∆ snq2∆ ycf1∆ pdr15∆ yor1∆ vmr1∆ pdr11∆ nft1∆ bpt1∆ ybt1∆ ynr070w∆ yol075c∆ aus1∆ pdr5∆ pdr10∆ pdr12can1∆::GMToolkit-a lyp1∆ his3∆1 leu2∆0 ura3∆0 met15∆0 (deletions for the ABC transporter genes are marked with [tetO2pr-GFP, URA3]), rox1::Y84*
EAW507	MATa adp1∆ snq2∆ ycf1∆ pdr15∆ yor1∆ vmr1∆ pdr11∆ nft1∆ bpt1∆ ybt1∆ ynr070w∆ yol075c∆ aus1∆ pdr5∆ pdr10∆ pdr12can1∆::GMToolkit-a lyp1∆ his3∆1 leu2∆0 ura3∆0 met15∆0 (deletions for the ABC transporter genes are marked with [tetO2pr-GFP, URA3]), pde2::W278*
EAW510	MATa adp1∆ snq2∆ ycf1∆ pdr15∆ yor1∆ vmr1∆ pdr11∆ nft1∆ bpt1∆ ybt1∆ ynr070w∆ yol075c∆ aus1∆ pdr5∆ pdr10∆ pdr12can1∆::GMToolkit-a lyp1∆ his3∆1 leu2∆0 ura3∆0 met15∆0 (deletions for the ABC transporter genes are marked with [tetO2pr-GFP, URA3]), fur1::Y213*
EAW511	MATa adp1∆ snq2∆ ycf1∆ pdr15∆ yor1∆ vmr1∆ pdr11∆ nft1∆ bpt1∆ ybt1∆ ynr070w∆ yol075c∆ aus1∆ pdr5∆ pdr10∆ pdr12can1∆::GMToolkit-a lyp1∆ his3∆1 leu2∆0 ura3∆0 met15∆0 (deletions for the ABC transporter genes are marked with [tetO2pr-GFP, URA3]), top2::V481F
EAW512	MATa adp1∆ snq2∆ ycf1∆ pdr15∆ yor1∆ vmr1∆ pdr11∆ nft1∆ bpt1∆ ybt1∆ ynr070w∆ yol075c∆ aus1∆ pdr5∆ pdr10∆ pdr12can1∆::GMToolkit-a lyp1∆ his3∆1 leu2∆0 ura3∆0 met15∆0 (deletions for the ABC transporter genes are marked with [tetO2pr-GFP, URA3]), rpl28::Q38L
EAW520	MATa adp1∆ snq2∆ ycf1∆ pdr15∆ yor1∆ vmr1∆ pdr11∆ nft1∆ bpt1∆ ybt1∆ ynr070w∆ yol075c∆ aus1∆ pdr5∆ pdr10∆ pdr12can1∆::GMToolkit-a lyp1∆ his3∆1 leu2∆0 ura3∆0 met15∆0 (deletions for the ABC transporter genes are marked with [tetO2pr-GFP, URA3]), pms1::N693K
EAW528	MATa adp1∆ snq2∆ ycf1∆ pdr15∆ yor1∆ vmr1∆ pdr11∆ nft1∆ bpt1∆ ybt1∆ ynr070w∆ yol075c∆ aus1∆ pdr5∆ pdr10∆ pdr12can1∆::GMToolkit-a lyp1∆ his3∆1 leu2∆0 ura3∆0 met15∆0 (deletions for the ABC transporter genes are marked with [tetO2pr-GFP, URA3]), vma1::V35F
EAW529	MATa adp1∆ snq2∆ ycf1∆ pdr15∆ yor1∆ vmr1∆ pdr11∆ nft1∆ bpt1∆ ybt1∆ ynr070w∆ yol075c∆ aus1∆ pdr5∆ pdr10∆ pdr12can1∆::GMToolkit-a lyp1∆ his3∆1 leu2∆0 ura3∆0 met15∆0 (deletions for the ABC transporter genes are marked with [tetO2pr-GFP, URA3]), bul1::N148K
EAW530	MATa adp1∆ snq2∆ ycf1∆ pdr15∆ yor1∆ vmr1∆ pdr11∆ nft1∆ bpt1∆ ybt1∆ ynr070w∆ yol075c∆ aus1∆ pdr5∆ pdr10∆ pdr12can1∆::GMToolkit-a lyp1∆ his3∆1 leu2∆0 ura3∆0 met15∆0 (deletions for the ABC transporter genes are marked with [tetO2pr-GFP, URA3]), csg2::K141*
EAW534	MATa adp1∆ snq2∆ ycf1∆ pdr15∆ yor1∆ vmr1∆ pdr11∆ nft1∆ bpt1∆ ybt1∆ ynr070w∆ yol075c∆ aus1∆ pdr5∆ pdr10∆ pdr12can1∆::GMToolkit-a lyp1∆ his3∆1 leu2∆0 ura3∆0 met15∆0 (deletions for the ABC transporter genes are marked with [tetO2pr-GFP, URA3]), erg9::W108S
EAW535	MATa adp1∆ snq2∆ ycf1∆ pdr15∆ yor1∆ vmr1∆ pdr11∆ nft1∆ bpt1∆ ybt1∆ ynr070w∆ yol075c∆ aus1∆ pdr5∆ pdr10∆ pdr12can1∆::GMToolkit-a lyp1∆ his3∆1 leu2∆0 ura3∆0 met15∆0 (deletions for the ABC transporter genes are marked with [tetO2pr-GFP, URA3]), erg9::G154A
EAW536	MATa adp1∆ snq2∆ ycf1∆ pdr15∆ yor1∆ vmr1∆ pdr11∆ nft1∆ bpt1∆ ybt1∆ ynr070w∆ yol075c∆ aus1∆ pdr5∆ pdr10∆ pdr12can1∆::GMToolkit-a lyp1∆ his3∆1 leu2∆0 ura3∆0 met15∆0 (deletions for the ABC transporter genes are marked with [tetO2pr-GFP, URA3]), scd5::Y725*
EAW537	MATa adp1∆ snq2∆ ycf1∆ pdr15∆ yor1∆ vmr1∆ pdr11∆ nft1∆ bpt1∆ ybt1∆ ynr070w∆ yol075c∆ aus1∆ pdr5∆ pdr10∆ pdr12can1∆::GMToolkit-a lyp1∆ his3∆1 leu2∆0 ura3∆0 met15∆0 (deletions for the ABC transporter genes are marked with [tetO2pr-GFP, URA3]), vma9::T51M
EAW810	MATa adp1∆ snq2∆ ycf1∆ pdr15∆ yor1∆ vmr1∆ pdr11∆ nft1∆ bpt1∆ ybt1∆ ynr070w∆ yol075c∆ aus1∆ pdr5∆ pdr10∆ pdr12can1∆::GMToolkit-a lyp1∆ his3∆1 leu2∆0 ura3∆0 met15∆0 (deletions for the ABC transporter genes are marked with [tetO2pr-GFP, URA3]), cyr1::F1718V
References
1	Suzuki, Y. et al. Knocking out multigene redundancies via cycles of sexual assortment and fluorescence selection. Nat Methods 8, 159-164, doi:10.1038/nmeth.1550 (2011).
2	Goldgof, G. M. et al. Comparative chemical genomics reveal that the spiroindolone antimalarial KAE609 (Cipargamin) is a P-type ATPase inhibitor. Sci Rep 6, 27806, doi:10.1038/srep27806 (2016).
3	Ottilie, S. et al. Rapid Chagas Disease Drug Target Discovery Using Directed Evolution in Drug-Sensitive Yeast. ACS Chem Biol 12, 422-434, doi:10.1021/acschembio.6b01037 (2017).
4	LaMonte, G. M. et al. Development of a Potent Inhibitor of the Plasmodium Proteasome with Reduced Mammalian Toxicity. Journal of medicinal chemistry 60, 6721-6732, doi:10.1021/acs.jmedchem.7b00671 (2017).
